# Supplementary material for: MED15 is upregulated by HIF-2α and promotes proliferation and metastasis in clear cell renal cell carcinoma via activation of SREBP-dependent fatty acid synthesis
Source: Cell Death Discov. 2024 Apr 22;10:188. doi: 10.1038/s41420-024-01944-1 (PMC11035615; doi:10.1038/s41420-024-01944-1)
Supplement: Supplementary file 2 — Supplementary Tabls S6 [file 41420_2024_1944_MOESM2_ESM.xlsx]

## Sheet: Sheet1
Table S6 The RNA-seq analysis of mRNA between shMED15 v.s. sh-NC
gene_id	gene_name	transcript_id	Description	trans_type	FPKM.shMED15_1	FPKM.shMED15_2	FPKM.shMED15_3	FPKM.Vector_1	FPKM.Vector_2	FPKM.Vector_3	fc	log2(fc)	pval	qval
ENSG00000182795	C1orf116	ENST00000461135;ENST00000359470	chromosome 1 open reading frame 116 [Source:HGNC Symbol;Acc:HGNC:28667]	protein_coding	6.44619	7.16241	6.44302	0.720511	0.754821	0.664002	9.37283	3.22848	1.54521e-50	2.28011e-46
ENSG00000162496	DHRS3	ENST00000616661;ENST00000482265;ENST00000464917;ENST00000430996	dehydrogenase/reductase 3 [Source:HGNC Symbol;Acc:HGNC:17693]	protein_coding;retained_intron	3.86584	3.4462	4.57719	0.132633	0.0641114	0.0605754	46.2041	5.52995	7.8588e-46	5.79822e-42
ENSG00000237988	OR2I1P	ENST00000641730;ENST00000641137;ENST00000642037	olfactory receptor family 2 subfamily I member 1 pseudogene [Source:HGNC Symbol;Acc:HGNC:8258]	processed_transcript;protein_coding	14.3816	15.3098	15.6241	1.8857	3.07817	2.51338	6.06044	2.59942	2.46033e-37	1.21016e-33
ENSG00000198910	L1CAM	ENST00000370055;ENST00000361981;ENST00000420165;ENST00000370058;ENST00000439496;ENST00000484652;ENST00000370060;ENST00000491983;ENST00000361699;ENST00000407935;ENST00000458029;ENST00000460553;ENST00000474853;ENST00000455590;ENST00000496122;ENST00000616195	L1 cell adhesion molecule [Source:HGNC Symbol;Acc:HGNC:6470]	protein_coding;retained_intron;processed_transcript	5.94099	8.69073	6.81081	1.18015	1.33592	1.31788	5.5928	2.48357	6.47165e-33	2.38739e-29
ENSG00000155254	MARVELD1	ENST00000451097;ENST00000285605;ENST00000434038;ENST00000421644	MARVEL domain containing 1 [Source:HGNC Symbol;Acc:HGNC:28674]	processed_transcript;protein_coding	5.83763	6.51353	6.55057	22.0013	23.2483	21.7001	0.282328	-1.82456	8.80325e-33	2.59802e-29
ENSG00000111335	OAS2	ENST00000392583;ENST00000342315;ENST00000449768;ENST00000620097;ENST00000552756;ENST00000551603;ENST00000548941	2'-5'-oligoadenylate synthetase 2 [Source:HGNC Symbol;Acc:HGNC:8087]	protein_coding;nonsense_mediated_decay;retained_intron	15.4509	23.2531	15.4126	3.63438	3.15338	3.64993	5.18473	2.37427	2.05417e-32	5.05189e-29
ENSG00000115956	PLEK	ENST00000234313;ENST00000474788	pleckstrin [Source:HGNC Symbol;Acc:HGNC:9070]	protein_coding;retained_intron	7.07233	10.4445	6.47561	0.752549	0.868601	0.880718	9.58981	3.2615	7.15404e-32	1.50807e-28
ENSG00000157601	MX1	ENST00000398598;ENST00000398600;ENST00000419044;ENST00000455164;ENST00000478268;ENST00000413778;ENST00000486275;ENST00000619682;ENST00000424365;ENST00000484465;ENST00000427464;ENST00000467510;ENST00000468506;ENST00000490220;ENST00000288383;ENST00000441677;ENST00000417963;ENST00000491110	MX dynamin like GTPase 1 [Source:HGNC Symbol;Acc:HGNC:7532]	protein_coding;retained_intron;processed_transcript	3.57709	6.81899	3.00777	0.338743	0.250197	0.419889	13.2865	3.73189	3.73877e-29	6.89617e-26
ENSG00000166825	ANPEP	ENST00000300060;ENST00000560030;ENST00000559761;ENST00000559874;ENST00000558177;ENST00000560028;ENST00000559887;ENST00000558740;ENST00000560137	alanyl aminopeptidase, membrane [Source:HGNC Symbol;Acc:HGNC:500]	protein_coding;nonsense_mediated_decay;retained_intron;processed_transcript	5.99906	5.83536	6.88783	1.1177	1.00867	1.16612	5.68636	2.50751	4.60651e-29	7.55263e-26
ENSG00000183091	NEB	ENST00000434685;ENST00000618972;ENST00000497809;ENST00000421461;ENST00000498015;ENST00000486320;ENST00000420924;ENST00000409198;ENST00000489048;ENST00000413693;ENST00000484968;ENST00000397337;ENST00000483418;ENST00000172853;ENST00000603639;ENST00000424585;ENST00000427231;ENST00000480784;ENST00000604864;ENST00000397345	nebulin [Source:HGNC Symbol;Acc:HGNC:7720]	protein_coding;retained_intron;processed_transcript	1.31488	1.32373	1.32374	0.239338	0.110384	0.165055	7.69724	2.94434	1.04825e-27	1.54679e-24
ENSG00000137959	IFI44L	ENST00000370751;ENST00000486882;ENST00000459784;ENST00000462041;ENST00000450498;ENST00000474002;ENST00000494910;ENST00000476876;ENST00000452835;ENST00000476521	interferon induced protein 44 like [Source:HGNC Symbol;Acc:HGNC:17817]	protein_coding;retained_intron;processed_transcript	3.85044	8.71801	4.41937	0.536741	0.404168	0.682867	10.4619	3.38708	3.81437e-27	5.1168e-24
ENSG00000235385	LINC02154	ENST00000443965;ENST00000670053;ENST00000412485	long intergenic non-protein coding RNA 2154 [Source:HGNC Symbol;Acc:HGNC:53015]	lncRNA	1.53536	1.09747	1.1445	0.0001	0.0001	0.0001	12591.1	13.6201	2.31979e-26	2.85257e-23
ENSG00000173801	JUP	ENST00000393931;ENST00000310706;ENST00000437369;ENST00000449889;ENST00000585793;ENST00000465293;ENST00000589036;ENST00000591690;ENST00000420370;ENST00000393930;ENST00000437187;ENST00000424457	junction plakoglobin [Source:HGNC Symbol;Acc:HGNC:6207]	protein_coding;retained_intron	34.382	34.0972	30.1906	10.5502	8.65359	9.79161	3.40294	1.76678	4.86737e-26	5.52484e-23
ENSG00000183486	MX2	ENST00000330714;ENST00000494252;ENST00000496774;ENST00000493753;ENST00000481838;ENST00000418103;ENST00000416447;ENST00000436410;ENST00000482953;ENST00000435611;ENST00000474368;ENST00000495892;ENST00000398632	MX dynamin like GTPase 2 [Source:HGNC Symbol;Acc:HGNC:7533]	protein_coding;processed_transcript;retained_intron	0.365177	0.633099	0.339369	0.0160025	0.00356042	0.00634146	51.6377	5.69035	9.20223e-26	9.69915e-23
ENSG00000184368	MAP7D2	ENST00000379643;ENST00000466145;ENST00000379651;ENST00000443379;ENST00000452324	MAP7 domain containing 2 [Source:HGNC Symbol;Acc:HGNC:25899]	protein_coding;processed_transcript	25.2584	23.6428	26.0234	8.13558	7.34279	6.7427	3.37178	1.75351	1.06507e-25	1.04775e-22
ENSG00000162897	FCAMR	ENST00000324852;ENST00000324863;ENST00000486178;ENST00000400962;ENST00000450945	Fc fragment of IgA and IgM receptor [Source:HGNC Symbol;Acc:HGNC:24692]	protein_coding;nonsense_mediated_decay;retained_intron	3.31354	16.164	3.77395	0.0989704	0.0448263	0.098193	96.0849	6.58624	3.15639e-25	2.91098e-22
ENSG00000186480	INSIG1	ENST00000340368;ENST00000476756;ENST00000342407;ENST00000344756;ENST00000425172;ENST00000468307	insulin induced gene 1 [Source:HGNC Symbol;Acc:HGNC:6083]	protein_coding;retained_intron	11.1051	10.2982	12.5861	33.3851	33.0809	35.1402	0.33452	-1.57983	9.29419e-24	8.06736e-21
ENSG00000258989	AL355916	ENST00000556347	novel protein	protein_coding	1.98886	1.61197	1.91015	0.0001	0.0001	0.0001	18369.9	14.1651	2.27986e-23	1.86898e-20
ENSG00000250799	PRODH2	ENST00000587695;ENST00000653904;ENST00000587808;ENST00000591694;ENST00000588266;ENST00000301175;ENST00000589835	proline dehydrogenase 2 [Source:HGNC Symbol;Acc:HGNC:17325]	retained_intron;protein_coding	1.24446	2.04399	1.43328	0.0861628	0.064829	0.0598495	22.3947	4.48509	1.6839e-22	1.30777e-19
ENSG00000242366	UGT1A8	ENST00000373450	UDP glucuronosyltransferase family 1 member A8 [Source:HGNC Symbol;Acc:HGNC:12540]	protein_coding	0.0001	0.0001	0.0001	0.627807	0.514793	0.448764	0.000188518	-12.373	2.27106e-22	1.67559e-19
ENSG00000089127	OAS1	ENST00000551241;ENST00000549820;ENST00000202917;ENST00000553152;ENST00000452357;ENST00000550689;ENST00000445409;ENST00000552526;ENST00000550883;ENST00000540589;ENST00000675868;ENST00000553185	2'-5'-oligoadenylate synthetase 1 [Source:HGNC Symbol;Acc:HGNC:8086]	protein_coding;retained_intron;nonsense_mediated_decay	7.07304	13.6555	6.70895	1.14448	1.19487	1.57355	7.01206	2.80984	4.51223e-22	3.17059e-19
ENSG00000118785	SPP1	ENST00000395080;ENST00000614857;ENST00000237623;ENST00000505146;ENST00000508233;ENST00000504310;ENST00000360804;ENST00000508002;ENST00000513981;ENST00000509659;ENST00000509334	secreted phosphoprotein 1 [Source:HGNC Symbol;Acc:HGNC:11255]	protein_coding;retained_intron;processed_transcript	397.596	416.011	406.858	138.78	144.455	129.791	2.95494	1.56313	6.33436e-22	4.24863e-19
ENSG00000085831	TTC39A	ENST00000439482;ENST00000530004;ENST00000447632;ENST00000262676;ENST00000401051;ENST00000413473;ENST00000422925;ENST00000262675;ENST00000431927;ENST00000380849;ENST00000527205;ENST00000525906;ENST00000534098;ENST00000411642;ENST00000524442;ENST00000371750;ENST00000371747;ENST00000532836	tetratricopeptide repeat domain 39A [Source:HGNC Symbol;Acc:HGNC:18657]	protein_coding;processed_transcript	0.871149	0.80221	0.91219	0.110157	0.0755691	0.0690599	10.1479	3.34311	2.47721e-21	1.58929e-18
ENSG00000120306	CYSTM1	ENST00000261811;ENST00000509589;ENST00000644078;ENST00000509789;ENST00000504227	cysteine rich transmembrane module containing 1 [Source:HGNC Symbol;Acc:HGNC:30239]	protein_coding;processed_transcript	43.6822	38.6898	40.2327	14.487	13.4778	14.1207	2.91323	1.54262	2.91967e-21	1.79511e-18
ENSG00000118523	CCN2	ENST00000367976	cellular communication network factor 2 [Source:HGNC Symbol;Acc:HGNC:2500]	protein_coding	10.8112	10.639	9.15882	26.6975	29.0357	29.6932	0.358308	-1.48073	8.7743e-21	5.05981e-18
ENSG00000105929	ATP6V0A4	ENST00000644341;ENST00000310018;ENST00000353492;ENST00000645515;ENST00000478480;ENST00000479909;ENST00000393054;ENST00000647427;ENST00000471085;ENST00000483139	ATPase H+ transporting V0 subunit a4 [Source:HGNC Symbol;Acc:HGNC:866]	protein_coding;processed_transcript;nonsense_mediated_decay;retained_intron	1.80876	2.19052	1.8849	0.250569	0.209078	0.210123	8.78537	3.1351	8.91536e-21	5.05981e-18
ENSG00000019549	SNAI2	ENST00000649776;ENST00000020945;ENST00000396822	snail family transcriptional repressor 2 [Source:HGNC Symbol;Acc:HGNC:11094]	retained_intron;protein_coding	7.64913	6.79149	7.84897	20.0355	20.9093	19.8298	0.366759	-1.4471	1.193e-20	6.51995e-18
ENSG00000130513	GDF15	ENST00000252809;ENST00000594925;ENST00000597765;ENST00000604609;ENST00000595973	growth differentiation factor 15 [Source:HGNC Symbol;Acc:HGNC:30142]	protein_coding;processed_transcript	97.1721	121.946	99.9755	35.6853	37.4788	36.4236	2.91177	1.54189	3.85877e-20	2.03357e-17
ENSG00000134245	WNT2B	ENST00000369684;ENST00000256640;ENST00000478360;ENST00000369686	Wnt family member 2B [Source:HGNC Symbol;Acc:HGNC:12781]	protein_coding;processed_transcript	1.18151	1.67986	1.55459	0.291317	0.271611	0.268236	5.31298	2.40952	5.3049e-20	2.69928e-17
ENSG00000241553	ARPC4	ENST00000433034;ENST00000397261;ENST00000417500;ENST00000467289;ENST00000440787;ENST00000498623;ENST00000485273;ENST00000479956	actin related protein 2/3 complex subunit 4 [Source:HGNC Symbol;Acc:HGNC:707]	protein_coding;nonsense_mediated_decay;retained_intron	15.6616	14.4384	15.5193	40.8659	37.6254	39.4354	0.386845	-1.37017	6.52917e-20	3.21148e-17
ENSG00000142910	TINAGL1	ENST00000481165;ENST00000271064;ENST00000480586;ENST00000478398;ENST00000466998;ENST00000463112;ENST00000457433;ENST00000537531;ENST00000461030;ENST00000468635;ENST00000498429	tubulointerstitial nephritis antigen like 1 [Source:HGNC Symbol;Acc:HGNC:19168]	processed_transcript;protein_coding	20.76	28.0848	21.454	7.68131	7.67461	7.93213	3.01866	1.59391	9.34188e-20	4.44673e-17
ENSG00000132561	MATN2	ENST00000524308;ENST00000521689;ENST00000254898;ENST00000523561;ENST00000523490;ENST00000520016;ENST00000519582;ENST00000522025;ENST00000518370;ENST00000517321;ENST00000521952;ENST00000519585;ENST00000518238;ENST00000521041;ENST00000522135;ENST00000520160;ENST00000522270;ENST00000518154	matrilin 2 [Source:HGNC Symbol;Acc:HGNC:6908]	protein_coding;retained_intron;nonsense_mediated_decay;processed_transcript	10.5517	9.55094	11.5928	3.81028	3.86906	3.51639	2.83103	1.50133	2.97572e-19	1.37218e-16
ENSG00000288611	NPBWR1	ENST00000674939	neuropeptides B and W receptor 1 [Source:HGNC Symbol;Acc:HGNC:4522]	protein_coding	2.9136	4.91246	3.08559	0.388229	0.587727	0.531349	7.23918	2.85583	4.08781e-19	1.82787e-16
ENSG00000126709	IFI6	ENST00000361157;ENST00000362020;ENST00000339145	interferon alpha inducible protein 6 [Source:HGNC Symbol;Acc:HGNC:4054]	protein_coding	44.5545	100.319	63.2821	11.9846	14.2927	14.6927	5.08069	2.34502	5.72352e-19	2.48401e-16
ENSG00000118515	SGK1	ENST00000367855;ENST00000477460;ENST00000474427;ENST00000413996;ENST00000473704;ENST00000367857;ENST00000489458;ENST00000533224;ENST00000532021;ENST00000528577;ENST00000490149;ENST00000484353;ENST00000525877;ENST00000475882;ENST00000531782;ENST00000534658;ENST00000237305;ENST00000475719;ENST00000485771;ENST00000524929;ENST00000524764;ENST00000472859;ENST00000531575;ENST00000461976;ENST00000460769…	serum/glucocorticoid regulated kinase 1 [Source:HGNC Symbol;Acc:HGNC:10810]	retained_intron;protein_coding;processed_transcript	2.49348	2.18762	2.41904	7.35229	6.94817	5.55357	0.357617	-1.48351	6.16469e-19	2.59903e-16
ENSG00000165949	IFI27	ENST00000555081;ENST00000620066;ENST00000612499;ENST00000618200;ENST00000557700;ENST00000621160;ENST00000555819;ENST00000614204;ENST00000614648;ENST00000620396;ENST00000612813;ENST00000616764;ENST00000614288;ENST00000611954;ENST00000618863	interferon alpha inducible protein 27 [Source:HGNC Symbol;Acc:HGNC:5397]	retained_intron;protein_coding;nonsense_mediated_decay	62.9572	81.6816	70.533	26.1858	25.0802	26.1843	2.77819	1.47415	6.54371e-19	2.68219e-16
ENSG00000241935	HOGA1	ENST00000370646;ENST00000370647;ENST00000465608;ENST00000370642	4-hydroxy-2-oxoglutarate aldolase 1 [Source:HGNC Symbol;Acc:HGNC:25155]	protein_coding;retained_intron	9.05259	8.77869	9.70098	2.8578	2.67431	2.36708	3.48545	1.80134	7.95083e-19	3.17088e-16
ENSG00000185745	IFIT1	ENST00000371804;ENST00000546318	interferon induced protein with tetratricopeptide repeats 1 [Source:HGNC Symbol;Acc:HGNC:5407]	protein_coding	9.42101	11.9404	6.59029	1.91908	1.74576	2.37955	4.62441	2.20927	1.23209e-18	4.78439e-16
ENSG00000240694	PNMA2	ENST00000522362;ENST00000523244;ENST00000521740;ENST00000518212;ENST00000522764;ENST00000522450;ENST00000523616;ENST00000521875	PNMA family member 2 [Source:HGNC Symbol;Acc:HGNC:9159]	protein_coding;processed_transcript;retained_intron	3.53883	4.18112	3.35773	0.857377	0.842522	0.805659	4.42124	2.14445	1.35557e-18	5.12892e-16
ENSG00000108821	COL1A1	ENST00000225964;ENST00000507689;ENST00000486572;ENST00000494334;ENST00000504289;ENST00000463440;ENST00000511732;ENST00000474644;ENST00000476387;ENST00000510710;ENST00000485870;ENST00000495677;ENST00000471344	collagen type I alpha 1 chain [Source:HGNC Symbol;Acc:HGNC:2197]	protein_coding;retained_intron	0.900586	1.38197	0.921706	3.98617	3.81598	3.86995	0.274523	-1.865	5.31927e-18	1.96228e-15
ENSG00000115461	IGFBP5	ENST00000233813;ENST00000449583;ENST00000486341	insulin like growth factor binding protein 5 [Source:HGNC Symbol;Acc:HGNC:5474]	protein_coding;retained_intron	82.4684	157.999	94.7334	30.3927	26.211	28.6849	3.9302	1.9746	6.62563e-18	2.38458e-15
ENSG00000119917	IFIT3	ENST00000371811;ENST00000371818	interferon induced protein with tetratricopeptide repeats 3 [Source:HGNC Symbol;Acc:HGNC:5411]	protein_coding	12.5051	14.5902	10.2842	3.14931	3.44739	3.40972	3.73554	1.90132	9.22911e-18	3.24249e-15
ENSG00000101331	CCM2L	ENST00000452892;ENST00000262659	CCM2 like scaffold protein [Source:HGNC Symbol;Acc:HGNC:16153]	protein_coding	1.94578	1.38342	1.88643	0.187483	0.087542	0.106418	13.6734	3.7733	1.02014e-17	3.50075e-15
ENSG00000163435	ELF3	ENST00000367284;ENST00000359651;ENST00000367283;ENST00000475698;ENST00000470384;ENST00000446188;ENST00000498017;ENST00000490203;ENST00000479874;ENST00000495848	E74 like ETS transcription factor 3 [Source:HGNC Symbol;Acc:HGNC:3318]	protein_coding;processed_transcript	5.56473	7.85319	6.69924	2.25018	2.00436	2.06218	3.18475	1.67118	1.48281e-17	4.97281e-15
ENSG00000133106	EPSTI1	ENST00000313624;ENST00000398762;ENST00000542706;ENST00000476830;ENST00000538562;ENST00000535677;ENST00000536042;ENST00000540470;ENST00000537828;ENST00000313640	epithelial stromal interaction 1 [Source:HGNC Symbol;Acc:HGNC:16465]	protein_coding;processed_transcript;nonsense_mediated_decay;retained_intron	0.916568	1.93986	1.34175	0.131928	0.116753	0.0625191	13.4903	3.75385	1.68503e-17	5.52539e-15
ENSG00000231013	SCTR-AS1	ENST00000413602;ENST00000657643;ENST00000457436	SCTR antisense RNA 1 [Source:HGNC Symbol;Acc:HGNC:40516]	lncRNA	7.94041	7.76656	8.71003	2.29253	2.15083	2.29283	3.62475	1.85788	2.27577e-17	7.30027e-15
ENSG00000107201	DDX58	ENST00000379883;ENST00000379868	DExD/H-box helicase 58 [Source:HGNC Symbol;Acc:HGNC:19102]	protein_coding	13.1808	14.2673	11.8991	5.17987	4.68956	4.85519	2.6722	1.41803	3.99345e-17	1.25377e-14
ENSG00000129422	MTUS1	ENST00000381869;ENST00000262102;ENST00000519263;ENST00000518889;ENST00000517413;ENST00000524044;ENST00000634613;ENST00000523471;ENST00000518713;ENST00000519066;ENST00000518138;ENST00000517818;ENST00000520196;ENST00000518891;ENST00000521772;ENST00000297488;ENST00000518792;ENST00000544260;ENST00000523183;ENST00000518755;ENST00000521635;ENST00000381861;ENST00000522149;ENST00000521882;ENST00000518975…	microtubule associated scaffold protein 1 [Source:HGNC Symbol;Acc:HGNC:29789]	protein_coding;processed_transcript;retained_intron;nonsense_mediated_decay	2.66652	3.08086	2.71703	0.951043	0.782872	0.792466	3.35041	1.74434	4.5152e-17	1.38805e-14
ENSG00000183018	SPNS2	ENST00000570979;ENST00000329078;ENST00000571386;ENST00000576635;ENST00000573990;ENST00000571668;ENST00000573106;ENST00000570641	sphingolipid transporter 2 [Source:HGNC Symbol;Acc:HGNC:26992]	retained_intron;protein_coding	4.62757	8.49373	4.75269	1.1224	1.14376	1.18751	5.17536	2.37166	9.3865e-17	2.82668e-14
ENSG00000204616	TRIM31	ENST00000484583;ENST00000376734;ENST00000480808;ENST00000485864;ENST00000493404;ENST00000471695;ENST00000468264	tripartite motif containing 31 [Source:HGNC Symbol;Acc:HGNC:16289]	retained_intron;protein_coding;processed_transcript	0.432913	0.794322	0.512132	0.0242664	0.0001	0.0001	71.0921	6.15162	1.15178e-16	3.39913e-14
ENSG00000115415	STAT1	ENST00000674081;ENST00000673942;ENST00000674153;ENST00000673859;ENST00000392323;ENST00000673863;ENST00000674028;ENST00000674080;ENST00000409465;ENST00000452281;ENST00000673858;ENST00000673832;ENST00000673841;ENST00000673952;ENST00000540176;ENST00000361099;ENST00000392322;ENST00000673777;ENST00000673847;ENST00000464072;ENST00000673762;ENST00000423282;ENST00000673816;ENST00000415035;ENST00000673885…	signal transducer and activator of transcription 1 [Source:HGNC Symbol;Acc:HGNC:11362]	nonsense_mediated_decay;protein_coding;retained_intron;processed_transcript	37.4394	42.4177	40.9984	16.8018	15.9576	15.1479	2.52269	1.33496	1.38351e-16	4.00295e-14
ENSG00000185885	IFITM1	ENST00000408968;ENST00000528780;ENST00000328221;ENST00000525554	interferon induced transmembrane protein 1 [Source:HGNC Symbol;Acc:HGNC:5412]	protein_coding;processed_transcript	78.544	180.548	81.2593	24.1655	21.0799	24.4768	4.88154	2.28734	3.74517e-16	1.06276e-13
ENSG00000165072	MAMDC2	ENST00000377182;ENST00000460688	MAM domain containing 2 [Source:HGNC Symbol;Acc:HGNC:23673]	protein_coding;processed_transcript	1.2913	1.61744	1.26539	0.0245158	0.083248	0.125098	17.9253	4.16393	9.2379e-16	2.57197e-13
ENSG00000103742	IGDCC4	ENST00000559327;ENST00000352385;ENST00000558048;ENST00000558819;ENST00000560319;ENST00000561309	immunoglobulin superfamily DCC subclass member 4 [Source:HGNC Symbol;Acc:HGNC:13770]	retained_intron;protein_coding;processed_transcript	1.31185	2.42712	1.69817	0.229244	0.308847	0.348929	6.12968	2.61581	1.06499e-15	2.91019e-13
ENSG00000287837	AL590064	ENST00000660894	novel transcript	lncRNA	5.59838	7.52045	6.24176	0.834526	0.49453	0.936901	8.54411	3.09493	1.24447e-15	3.33881e-13
ENSG00000122641	INHBA	ENST00000442711;ENST00000242208;ENST00000464515;ENST00000638023;ENST00000416150	inhibin subunit beta A [Source:HGNC Symbol;Acc:HGNC:6066]	protein_coding;processed_transcript	4.76823	2.50085	5.48783	18.7307	13.8387	17.7324	0.253608	-1.97933	1.80474e-15	4.75549e-13
ENSG00000242574	HLA-DMB	ENST00000418107;ENST00000487996;ENST00000498020;ENST00000477537;ENST00000438510;ENST00000414017	major histocompatibility complex, class II, DM beta [Source:HGNC Symbol;Acc:HGNC:4935]	protein_coding;retained_intron	0.890855	1.12503	0.68934	0.0844118	0.0670483	0.107569	10.4437	3.38456	1.99272e-15	5.1587e-13
ENSG00000187608	ISG15	ENST00000649529;ENST00000624652;ENST00000624697	ISG15 ubiquitin like modifier [Source:HGNC Symbol;Acc:HGNC:4053]	protein_coding	156.724	202.54	147.438	65.8263	62.0908	65.2638	2.62294	1.39119	2.51253e-15	6.39223e-13
ENSG00000148848	ADAM12	ENST00000368679;ENST00000494661;ENST00000467145;ENST00000368676;ENST00000448723;ENST00000485388;ENST00000482291	ADAM metallopeptidase domain 12 [Source:HGNC Symbol;Acc:HGNC:190]	protein_coding;processed_transcript	0.869727	0.627451	0.862237	2.57551	2.68974	2.61038	0.299585	-1.73896	2.97001e-15	7.42804e-13
ENSG00000172348	RCAN2	ENST00000405162;ENST00000330430;ENST00000371374;ENST00000306764	regulator of calcineurin 2 [Source:HGNC Symbol;Acc:HGNC:3041]	protein_coding	1.36588	5.97698	1.56008	0.0525284	0.0129692	0.109035	51.0101	5.67271	3.71918e-15	9.1467e-13
ENSG00000085662	AKR1B1	ENST00000285930;ENST00000465351;ENST00000434222;ENST00000426422;ENST00000467251;ENST00000462784;ENST00000491741;ENST00000498373;ENST00000498771;ENST00000487438;ENST00000489022;ENST00000497983;ENST00000484592;ENST00000467829	aldo-keto reductase family 1 member B [Source:HGNC Symbol;Acc:HGNC:381]	protein_coding;retained_intron;nonsense_mediated_decay;processed_transcript	593.472	827.893	595.1	250.217	241.26	259.246	2.68603	1.42548	5.38463e-15	1.30255e-12
ENSG00000169184	MN1	ENST00000302326;ENST00000497225;ENST00000424656	MN1 proto-oncogene, transcriptional regulator [Source:HGNC Symbol;Acc:HGNC:7180]	protein_coding;processed_transcript;nonsense_mediated_decay	1.06627	0.682201	1.29913	3.95985	3.70357	3.83853	0.264963	-1.91614	5.66264e-15	1.34771e-12
ENSG00000167191	GPRC5B	ENST00000300571;ENST00000562348;ENST00000570142;ENST00000569102;ENST00000569479;ENST00000568214;ENST00000564449;ENST00000569847;ENST00000566822;ENST00000535671;ENST00000562469	G protein-coupled receptor class C group 5 member B [Source:HGNC Symbol;Acc:HGNC:13308]	protein_coding;retained_intron;processed_transcript	17.0886	17.4155	18.6837	7.26289	7.40368	7.54206	2.39492	1.25998	6.00983e-15	1.40764e-12
ENSG00000205755	CRLF2	ENST00000400841;ENST00000381566;ENST00000381567;ENST00000467626	cytokine receptor like factor 2 [Source:HGNC Symbol;Acc:HGNC:14281]	protein_coding;nonsense_mediated_decay	2.59702	3.42522	2.55472	0.413413	0.226696	0.399012	8.25406	3.0451	6.43556e-15	1.4838e-12
ENSG00000223511	AL683807	ENST00000427886;ENST00000432272	novel transcript	lncRNA	0.814785	1.12801	0.961553	0.0001	0.0001	0.046773	61.8301	5.95024	6.6389e-15	1.50713e-12
ENSG00000168685	IL7R	ENST00000303115;ENST00000505093;ENST00000511031;ENST00000511982;ENST00000506850;ENST00000515665;ENST00000508941;ENST00000509668;ENST00000514217;ENST00000505875	interleukin 7 receptor [Source:HGNC Symbol;Acc:HGNC:6024]	protein_coding;processed_transcript;retained_intron;nonsense_mediated_decay	2.20873	2.42425	1.8596	5.83448	6.26947	6.06586	0.357328	-1.48468	7.07606e-15	1.58204e-12
ENSG00000105738	SIPA1L3	ENST00000222345;ENST00000476317;ENST00000595982;ENST00000595384;ENST00000601222;ENST00000601054;ENST00000599644;ENST00000601881;ENST00000595495;ENST00000600919;ENST00000596403;ENST00000594553	signal induced proliferation associated 1 like 3 [Source:HGNC Symbol;Acc:HGNC:23801]	protein_coding;processed_transcript;nonsense_mediated_decay;retained_intron	16.0423	18.4859	18.254	7.7424	6.94228	7.24431	2.40696	1.26721	7.71376e-15	1.69887e-12
ENSG00000026751	SLAMF7	ENST00000368043;ENST00000444090;ENST00000359331;ENST00000495334;ENST00000368042;ENST00000458104;ENST00000621377;ENST00000441662;ENST00000484221;ENST00000488819;ENST00000458602	SLAM family member 7 [Source:HGNC Symbol;Acc:HGNC:21394]	protein_coding;retained_intron;processed_transcript	0.480188	0.914687	0.701444	0.0504315	0.0665856	0.0337842	13.9012	3.79714	9.95409e-15	2.16004e-12
ENSG00000249396	LINC02212	ENST00000651900;ENST00000515243	long intergenic non-protein coding RNA 2212 [Source:HGNC Symbol;Acc:HGNC:53079]	lncRNA	3.38864	2.58247	2.9307	0.535608	0.450982	0.416376	6.34499	2.66562	1.04568e-14	2.23624e-12
ENSG00000179314	WSCD1	ENST00000576083;ENST00000317744;ENST00000574232;ENST00000573634;ENST00000539421;ENST00000571973;ENST00000571494;ENST00000572764;ENST00000576233;ENST00000574946;ENST00000576947	WSC domain containing 1 [Source:HGNC Symbol;Acc:HGNC:29060]	protein_coding;nonsense_mediated_decay;processed_transcript	4.57748	5.07463	4.95109	1.57782	1.62546	1.78564	2.92713	1.54948	1.4298e-14	3.01402e-12
ENSG00000004660	CAMKK1	ENST00000348335;ENST00000158166;ENST00000573483;ENST00000381769	calcium/calmodulin dependent protein kinase kinase 1 [Source:HGNC Symbol;Acc:HGNC:1469]	protein_coding;retained_intron	3.44462	3.16063	3.72565	7.76981	7.74602	7.81748	0.442753	-1.17543	2.81615e-14	5.85282e-12
ENSG00000079337	RAPGEF3	ENST00000479866;ENST00000488250;ENST00000395358;ENST00000449771;ENST00000395360;ENST00000476259;ENST00000548434;ENST00000490387;ENST00000495465;ENST00000549347;ENST00000548919;ENST00000405493;ENST00000547856;ENST00000466322;ENST00000389212;ENST00000473777;ENST00000549151;ENST00000494764;ENST00000482843;ENST00000495953	Rap guanine nucleotide exchange factor 3 [Source:HGNC Symbol;Acc:HGNC:16629]	retained_intron;protein_coding;nonsense_mediated_decay;processed_transcript	3.06239	2.6694	3.3526	1.04259	1.03928	0.760418	3.19615	1.67634	3.59462e-14	7.36697e-12
ENSG00000178445	GLDC	ENST00000639493;ENST00000321612;ENST00000639461;ENST00000640592;ENST00000638661;ENST00000460457;ENST00000639318;ENST00000477960;ENST00000639954;ENST00000639840;ENST00000463305;ENST00000640703;ENST00000639364;ENST00000638654;ENST00000638694;ENST00000638233;ENST00000638274;ENST00000640208;ENST00000639443;ENST00000639639;ENST00000639020;ENST00000640505	glycine decarboxylase [Source:HGNC Symbol;Acc:HGNC:4313]	retained_intron;protein_coding;processed_transcript;nonsense_mediated_decay	6.47724	7.43316	6.32776	2.65556	2.70911	2.93907	2.43724	1.28525	4.00382e-14	8.09319e-12
ENSG00000053747	LAMA3	ENST00000649721;ENST00000585600;ENST00000313654;ENST00000588004;ENST00000590104;ENST00000586709;ENST00000269217;ENST00000592442;ENST00000588770;ENST00000588164;ENST00000586751;ENST00000399516;ENST00000591749;ENST00000592519;ENST00000587184	laminin subunit alpha 3 [Source:HGNC Symbol;Acc:HGNC:6483]	protein_coding;non_stop_decay;retained_intron;processed_transcript	5.11639	6.40782	5.63686	2.47887	2.28157	2.41153	2.3928	1.2587	8.38313e-14	1.67164e-11
ENSG00000039068	CDH1	ENST00000261769;ENST00000562836;ENST00000564745;ENST00000611625;ENST00000561751;ENST00000567320;ENST00000565810;ENST00000612417;ENST00000562118;ENST00000566612;ENST00000564676;ENST00000422392;ENST00000621016;ENST00000566510	cadherin 1 [Source:HGNC Symbol;Acc:HGNC:1748]	protein_coding;processed_transcript;nonsense_mediated_decay;retained_intron	0.562241	1.20961	0.719404	0.108144	0.0914153	0.084212	8.7791	3.13407	1.14615e-13	2.255e-11
ENSG00000172296	SPTLC3	ENST00000399002;ENST00000434210;ENST00000476791;ENST00000485952;ENST00000431275;ENST00000450297	serine palmitoyltransferase long chain base subunit 3 [Source:HGNC Symbol;Acc:HGNC:16253]	protein_coding;processed_transcript	3.5708	5.86635	3.56359	1.42977	1.01325	1.14202	3.6264	1.85854	1.31526e-13	2.55368e-11
ENSG00000091986	CCDC80	ENST00000206423;ENST00000439685;ENST00000475181;ENST00000469554;ENST00000473959;ENST00000480275;ENST00000461431;ENST00000479368	coiled-coil domain containing 80 [Source:HGNC Symbol;Acc:HGNC:30649]	protein_coding;processed_transcript	2.61883	1.83153	2.7239	5.60428	6.26185	7.24476	0.375401	-1.41349	1.36538e-13	2.61656e-11
ENSG00000115590	IL1R2	ENST00000393414;ENST00000441002;ENST00000332549;ENST00000464994;ENST00000493749;ENST00000482658;ENST00000457817;ENST00000474085;ENST00000485335	interleukin 1 receptor type 2 [Source:HGNC Symbol;Acc:HGNC:5994]	protein_coding;processed_transcript;retained_intron	3.23519	4.85541	3.5677	0.815083	0.86694	0.870356	4.56762	2.19144	1.69189e-13	3.2007e-11
ENSG00000232774	AL355916	ENST00000556569;ENST00000556717;ENST00000229465	novel transcript	lncRNA	5.5073	2.64361	3.2763	0.538919	0.61061	0.692054	6.20511	2.63346	2.00293e-13	3.74116e-11
ENSG00000196139	AKR1C3	ENST00000380554;ENST00000603312;ENST00000470862;ENST00000605149;ENST00000603484;ENST00000605322;ENST00000439082;ENST00000605781;ENST00000602997;ENST00000480697;ENST00000480822	aldo-keto reductase family 1 member C3 [Source:HGNC Symbol;Acc:HGNC:386]	protein_coding;retained_intron;processed_transcript	12.1864	15.7933	12.5715	5.57305	5.16649	5.51265	2.49512	1.31911	2.09713e-13	3.86817e-11
ENSG00000173193	PARP14	ENST00000474629;ENST00000474669;ENST00000475640;ENST00000483611;ENST00000460683;ENST00000494811;ENST00000649945	poly(ADP-ribose) polymerase family member 14 [Source:HGNC Symbol;Acc:HGNC:29232]	protein_coding;retained_intron;processed_transcript;nonsense_mediated_decay	10.8479	15.3067	10.5143	4.55813	5.02181	4.59685	2.58655	1.37103	2.78392e-13	5.07154e-11
ENSG00000259207	ITGB3	ENST00000559488;ENST00000571680;ENST00000573377	integrin subunit beta 3 [Source:HGNC Symbol;Acc:HGNC:6156]	protein_coding;nonsense_mediated_decay	88.448	84.2643	86.5709	36.0125	38.8761	38.8558	2.27953	1.18873	3.20319e-13	5.76418e-11
ENSG00000197872	CYRIA	ENST00000381323;ENST00000406434;ENST00000445605;ENST00000469507;ENST00000451689	CYFIP related Rac1 interactor A [Source:HGNC Symbol;Acc:HGNC:25373]	protein_coding;retained_intron	13.4142	11.5038	12.4475	5.03848	5.58511	5.39711	2.33233	1.22177	3.69868e-13	6.57563e-11
ENSG00000198074	AKR1B10	ENST00000359579;ENST00000498818;ENST00000496435;ENST00000475559	aldo-keto reductase family 1 member B10 [Source:HGNC Symbol;Acc:HGNC:382]	protein_coding;processed_transcript	12.4413	8.36814	12.3235	2.71913	2.68459	3.24901	3.82919	1.93704	4.7371e-13	8.32151e-11
ENSG00000231574	LINC02015	ENST00000654164;ENST00000436078;ENST00000434309;ENST00000668196	long intergenic non-protein coding RNA 2015 [Source:HGNC Symbol;Acc:HGNC:52850]	lncRNA	2.15524	5.75081	3.23339	0.436498	0.612265	0.562199	6.91477	2.78968	4.87956e-13	8.47092e-11
ENSG00000064205	CCN5	ENST00000190983;ENST00000471629;ENST00000372868;ENST00000372865;ENST00000465000;ENST00000497421	cellular communication network factor 5 [Source:HGNC Symbol;Acc:HGNC:12770]	protein_coding;processed_transcript	5.30626	2.87777	5.49294	0.848655	0.963924	1.19084	4.5538	2.18707	5.52682e-13	9.48299e-11
ENSG00000204897	KRT25	ENST00000312150	keratin 25 [Source:HGNC Symbol;Acc:HGNC:30839]	protein_coding	2.03487	2.04178	1.76666	0.146036	0.2413	0.056149	13.1759	3.71983	7.7112e-13	1.30789e-10
ENSG00000049759	NEDD4L	ENST00000431212;ENST00000400345;ENST00000382850;ENST00000675434;ENST00000588494;ENST00000588712;ENST00000675101;ENST00000590638;ENST00000592846;ENST00000676251;ENST00000585363;ENST00000590694;ENST00000592601;ENST00000592097;ENST00000587634;ENST00000585323;ENST00000587190;ENST00000675221;ENST00000435432;ENST00000356462;ENST00000676301;ENST00000675554;ENST00000590020;ENST00000456173;ENST00000674845…	NEDD4 like E3 ubiquitin protein ligase [Source:HGNC Symbol;Acc:HGNC:7728]	protein_coding;retained_intron;processed_transcript;nonsense_mediated_decay	0.89902	0.832179	0.840573	0.330712	0.295588	0.29177	2.80128	1.48609	7.8595e-13	1.31677e-10
ENSG00000041982	TNC	ENST00000537320;ENST00000341037;ENST00000473855;ENST00000544972;ENST00000350763;ENST00000535648;ENST00000460345;ENST00000534839;ENST00000498724;ENST00000635336;ENST00000542877;ENST00000481475;ENST00000423613;ENST00000476680	tenascin C [Source:HGNC Symbol;Acc:HGNC:5318]	protein_coding;processed_transcript	15.6384	15.6401	15.8213	31.9024	31.7448	32.2939	0.490925	-1.02643	7.94202e-13	1.31677e-10
ENSG00000091262	ABCC6	ENST00000575728;ENST00000205557;ENST00000574094;ENST00000576204;ENST00000456970;ENST00000622290;ENST00000640696;ENST00000577103;ENST00000576683	ATP binding cassette subfamily C member 6 [Source:HGNC Symbol;Acc:HGNC:57]	protein_coding;processed_transcript;retained_intron;nonsense_mediated_decay	0.408952	0.552079	0.617775	0.0794215	0.0764186	0.062012	7.24715	2.85741	8.59051e-13	1.40846e-10
ENSG00000156804	FBXO32	ENST00000517956;ENST00000520511;ENST00000287396;ENST00000524000;ENST00000521719;ENST00000443022	F-box protein 32 [Source:HGNC Symbol;Acc:HGNC:16731]	protein_coding;retained_intron	2.33386	1.70669	2.6198	0.646713	0.539877	0.419767	4.14625	2.05181	9.02666e-13	1.46371e-10
ENSG00000114251	WNT5A	ENST00000264634;ENST00000482079;ENST00000497027;ENST00000493406;ENST00000624674;ENST00000474267;ENST00000497817	Wnt family member 5A [Source:HGNC Symbol;Acc:HGNC:12784]	protein_coding;processed_transcript;retained_intron	7.90639	6.49699	7.56489	16.2011	16.0586	15.0226	0.46462	-1.10588	9.13621e-13	1.46537e-10
ENSG00000011638	TMEM159	ENST00000451578;ENST00000261388;ENST00000233047;ENST00000572258;ENST00000572599;ENST00000573688;ENST00000574092;ENST00000573487;ENST00000577162	transmembrane protein 159 [Source:HGNC Symbol;Acc:HGNC:30136]	protein_coding;nonsense_mediated_decay;processed_transcript	9.33767	9.01581	8.4307	2.89394	2.77388	3.16737	3.03154	1.60005	1.79966e-12	2.85547e-10
ENSG00000132840	BHMT2	ENST00000255192;ENST00000523472;ENST00000518758;ENST00000521567;ENST00000518666;ENST00000519743;ENST00000523046	betaine--homocysteine S-methyltransferase 2 [Source:HGNC Symbol;Acc:HGNC:1048]	protein_coding;retained_intron;nonsense_mediated_decay	27.0744	26.8017	26.9918	12.6701	12.2415	12.0138	2.19003	1.13095	1.87303e-12	2.94026e-10
ENSG00000089723	OTUB2	ENST00000203664;ENST00000553723	OTU deubiquitinase, ubiquitin aldehyde binding 2 [Source:HGNC Symbol;Acc:HGNC:20351]	protein_coding	6.8789	5.81656	7.02915	2.0656	2.45283	2.17447	2.94709	1.55929	2.28813e-12	3.55407e-10
ENSG00000130589	HELZ2	ENST00000427522;ENST00000467148;ENST00000479540;ENST00000370082;ENST00000478861;ENST00000454223	helicase with zinc finger 2 [Source:HGNC Symbol;Acc:HGNC:30021]	protein_coding;processed_transcript;retained_intron	4.94037	6.32249	5.06654	2.40556	1.76572	2.39333	2.48749	1.31469	2.32138e-12	3.56815e-10
ENSG00000165471	MBL2	ENST00000373968;ENST00000675947;ENST00000674931	mannose binding lectin 2 [Source:HGNC Symbol;Acc:HGNC:6922]	protein_coding	1.84588	1.51883	2.24775	0.404696	0.319164	0.281978	5.57989	2.48024	2.54157e-12	3.86634e-10
ENSG00000171560	FGA	ENST00000403106;ENST00000651975;ENST00000622532	fibrinogen alpha chain [Source:HGNC Symbol;Acc:HGNC:3661]	protein_coding	8.30937	10.2033	8.89363	3.32408	3.43505	3.52688	2.66442	1.41382	2.79573e-12	4.20958e-10
ENSG00000173698	ADGRG2	ENST00000340581;ENST00000379876;ENST00000479496;ENST00000357991;ENST00000356606;ENST00000379869;ENST00000360279;ENST00000357544;ENST00000379873;ENST00000379878;ENST00000354791	adhesion G protein-coupled receptor G2 [Source:HGNC Symbol;Acc:HGNC:4516]	protein_coding;retained_intron	4.45168	4.01671	4.15532	1.75393	1.77446	1.57377	2.47419	1.30696	3.19064e-12	4.75567e-10
ENSG00000185215	TNFAIP2	ENST00000559255;ENST00000560869;ENST00000558056;ENST00000560428;ENST00000559195;ENST00000561156;ENST00000333007;ENST00000560670;ENST00000559406;ENST00000561217;ENST00000560562	TNF alpha induced protein 2 [Source:HGNC Symbol;Acc:HGNC:11895]	protein_coding;retained_intron;processed_transcript;nonsense_mediated_decay	63.0584	51.5789	72.1825	26.0591	26.6799	26.5491	2.35621	1.23647	3.92544e-12	5.79238e-10
ENSG00000142583	SLC2A5	ENST00000377424;ENST00000377414;ENST00000486632;ENST00000479813;ENST00000474145;ENST00000487492;ENST00000464985;ENST00000487835;ENST00000484798;ENST00000473209	solute carrier family 2 member 5 [Source:HGNC Symbol;Acc:HGNC:11010]	protein_coding;retained_intron	2.88216	1.67996	2.98335	0.584179	0.661862	0.601749	4.08351	2.02981	4.46277e-12	6.52006e-10
ENSG00000103316	CRYM	ENST00000572914;ENST00000574448;ENST00000576703;ENST00000572113;ENST00000571666;ENST00000543948;ENST00000570401;ENST00000219599;ENST00000574787;ENST00000571358	crystallin mu [Source:HGNC Symbol;Acc:HGNC:2418]	protein_coding;nonsense_mediated_decay;retained_intron;processed_transcript	0.703185	0.88778	0.498261	0.067258	0.0351776	0.0729374	11.913	3.57447	4.65314e-12	6.73154e-10
ENSG00000234745	HLA-B	ENST00000412585;ENST00000463574;ENST00000498007;ENST00000481849;ENST00000497377;ENST00000640094;ENST00000640615;ENST00000639848;ENST00000434333;ENST00000474381	major histocompatibility complex, class I, B [Source:HGNC Symbol;Acc:HGNC:4932]	protein_coding;retained_intron	32.2209	42.3422	30.9697	15.5292	14.3795	15.165	2.34134	1.22733	4.76064e-12	6.76282e-10
ENSG00000115267	IFIH1	ENST00000649979;ENST00000421365;ENST00000648433;ENST00000464129;ENST00000649426;ENST00000649554	interferon induced with helicase C domain 1 [Source:HGNC Symbol;Acc:HGNC:18873]	protein_coding;retained_intron;processed_transcript	4.64897	6.10933	4.11041	1.63665	1.62319	1.56746	3.08013	1.62299	4.76642e-12	6.76282e-10
ENSG00000275395	FCGBP	ENST00000616721;ENST00000620799;ENST00000595713	Fc fragment of IgG binding protein [Source:HGNC Symbol;Acc:HGNC:13572]	protein_coding;processed_transcript	0.0869883	0.19803	0.135457	0.00550805	0.0119652	0.00367401	19.8832	4.31348	5.03252e-12	7.07236e-10
ENSG00000067064	IDI1	ENST00000381344;ENST00000491735;ENST00000482091;ENST00000427898;ENST00000429642	isopentenyl-diphosphate delta isomerase 1 [Source:HGNC Symbol;Acc:HGNC:5387]	protein_coding;processed_transcript;retained_intron	4.41184	4.70661	4.14727	9.41588	10.0524	10.0516	0.449382	-1.15399	5.64013e-12	7.85148e-10
ENSG00000244274	DBNDD2	ENST00000360981;ENST00000372710;ENST00000372722;ENST00000372712;ENST00000372723;ENST00000372717;ENST00000443296;ENST00000357275;ENST00000372720	dysbindin domain containing 2 [Source:HGNC Symbol;Acc:HGNC:15881]	protein_coding	4.5556	7.91726	5.49969	1.35124	1.78932	1.25328	4.0904	2.03224	7.20999e-12	9.94305e-10
ENSG00000187908	DMBT1	ENST00000654082;ENST00000338354;ENST00000368955;ENST00000344338;ENST00000619379;ENST00000666315;ENST00000656203;ENST00000663623;ENST00000368956;ENST00000368909;ENST00000655774;ENST00000652446;ENST00000657942;ENST00000668486;ENST00000664692;ENST00000653442;ENST00000664003;ENST00000330163;ENST00000663574;ENST00000667454;ENST00000664974	deleted in malignant brain tumors 1 [Source:HGNC Symbol;Acc:HGNC:2926]	retained_intron;protein_coding	0.270303	0.307462	0.257148	0.0139394	0.0408453	0.0191539	11.292	3.49723	7.47259e-12	1.02098e-09
ENSG00000108370	RGS9	ENST00000577595;ENST00000638125;ENST00000581175;ENST00000449996;ENST00000577186;ENST00000262406;ENST00000443584;ENST00000637818;ENST00000583473;ENST00000584234;ENST00000582940;ENST00000635833	regulator of G protein signaling 9 [Source:HGNC Symbol;Acc:HGNC:10004]	retained_intron;processed_transcript;protein_coding;nonsense_mediated_decay	4.45921	3.52916	4.24003	1.40996	1.26519	1.59103	2.86635	1.51922	9.45067e-12	1.2794e-09
ENSG00000196358	NTNG2	ENST00000393229;ENST00000372179;ENST00000490694;ENST00000483055	netrin G2 [Source:HGNC Symbol;Acc:HGNC:14288]	protein_coding;processed_transcript	1.678	2.89065	1.89622	0.592083	0.579434	0.570633	3.71086	1.89175	1.15368e-11	1.54761e-09
ENSG00000076003	MCM6	ENST00000264156;ENST00000483902;ENST00000492091	minichromosome maintenance complex component 6 [Source:HGNC Symbol;Acc:HGNC:6949]	protein_coding;retained_intron;processed_transcript	17.9247	21.4755	17.1936	8.80016	8.97231	8.46519	2.15697	1.10901	1.18213e-11	1.57149e-09
ENSG00000134901	POGLUT2	ENST00000460338;ENST00000376004;ENST00000484943;ENST00000486540	protein O-glucosyltransferase 2 [Source:HGNC Symbol;Acc:HGNC:19350]	processed_transcript;protein_coding	11.7556	17.4134	13.411	30.8817	30.2029	30.6989	0.463917	-1.10806	1.2049e-11	1.58746e-09
ENSG00000128849	CGNL1	ENST00000281282;ENST00000559194;ENST00000557813	cingulin like 1 [Source:HGNC Symbol;Acc:HGNC:25931]	protein_coding;processed_transcript	7.59913	7.83135	7.7481	3.83227	3.62033	3.49095	2.11801	1.08271	1.23024e-11	1.60349e-09
ENSG00000122584	NXPH1	ENST00000405863;ENST00000602349;ENST00000438764;ENST00000429542;ENST00000497400	neurexophilin 1 [Source:HGNC Symbol;Acc:HGNC:20693]	protein_coding;processed_transcript	0.16218	0.0485978	0.167613	1.37487	1.26665	0.835313	0.108832	-3.19983	1.2388e-11	1.60349e-09
ENSG00000065923	SLC9A7	ENST00000616978;ENST00000464933;ENST00000489574;ENST00000491894;ENST00000328306	solute carrier family 9 member A7 [Source:HGNC Symbol;Acc:HGNC:17123]	protein_coding;processed_transcript	4.10209	4.18297	4.15871	1.84378	1.56802	1.76016	2.406	1.26664	1.33463e-11	1.71251e-09
ENSG00000108828	VAT1	ENST00000355653;ENST00000589828;ENST00000587147;ENST00000589709;ENST00000592388;ENST00000420567;ENST00000590924;ENST00000587173;ENST00000587062	vesicle amine transport 1 [Source:HGNC Symbol;Acc:HGNC:16919]	protein_coding;nonsense_mediated_decay	51.0651	45.2127	50.9986	23.9239	22.092	22.0912	2.16242	1.11265	1.44028e-11	1.83214e-09
ENSG00000187764	SEMA4D	ENST00000356444;ENST00000450295;ENST00000422704;ENST00000420987;ENST00000475255;ENST00000474258;ENST00000540475;ENST00000339861;ENST00000486935;ENST00000544513;ENST00000492386;ENST00000540183;ENST00000418828;ENST00000429836;ENST00000420101;ENST00000420670;ENST00000438547;ENST00000464051;ENST00000420681;ENST00000455551;ENST00000469653;ENST00000537934;ENST00000482128;ENST00000433650	semaphorin 4D [Source:HGNC Symbol;Acc:HGNC:10732]	protein_coding;processed_transcript;retained_intron;nonsense_mediated_decay	2.05024	2.61957	2.11172	0.891021	0.867308	0.763922	2.68868	1.4269	1.5222e-11	1.91979e-09
ENSG00000167680	SEMA6B	ENST00000586582;ENST00000589889;ENST00000586965	semaphorin 6B [Source:HGNC Symbol;Acc:HGNC:10739]	protein_coding;retained_intron	2.26542	2.95206	2.13517	0.555066	0.52757	0.707807	4.10661	2.03795	1.59991e-11	2.0007e-09
ENSG00000225790	AC007953	ENST00000660040;ENST00000450500	novel transcript	lncRNA	0.285097	0.621251	0.488472	0.0329778	0.0001	0.0208638	25.858	4.69254	1.92697e-11	2.38945e-09
ENSG00000127399	LRRC61	ENST00000359623;ENST00000323078;ENST00000493307	leucine rich repeat containing 61 [Source:HGNC Symbol;Acc:HGNC:21704]	protein_coding	25.46	28.3631	22.4787	11.8924	10.661	10.6291	2.29946	1.2013	2.10502e-11	2.58847e-09
ENSG00000188313	PLSCR1	ENST00000462666;ENST00000469266;ENST00000487389;ENST00000342435;ENST00000494568;ENST00000472349;ENST00000448787;ENST00000490745;ENST00000488253;ENST00000463777;ENST00000477974;ENST00000478267;ENST00000483300;ENST00000489775;ENST00000486631;ENST00000468985;ENST00000493432;ENST00000470496;ENST00000484560	phospholipid scramblase 1 [Source:HGNC Symbol;Acc:HGNC:9092]	protein_coding;retained_intron;nonsense_mediated_decay;processed_transcript	7.9905	11.1601	6.96444	3.19129	3.01033	2.99245	2.84042	1.50611	2.18206e-11	2.66104e-09
ENSG00000100867	DHRS2	ENST00000250383;ENST00000611765;ENST00000556701;ENST00000553896;ENST00000557535;ENST00000556729;ENST00000556550;ENST00000344777;ENST00000553600;ENST00000432832	dehydrogenase/reductase 2 [Source:HGNC Symbol;Acc:HGNC:18349]	protein_coding;retained_intron;processed_transcript	0.0990406	0.079177	0.0796667	0.390568	0.567079	0.55698	0.170263	-2.55417	2.48533e-11	3.00602e-09
ENSG00000235142	LINC02532	ENST00000657421;ENST00000602621;ENST00000670549;ENST00000654718;ENST00000602934;ENST00000671512;ENST00000669428;ENST00000669268;ENST00000660557;ENST00000607090;ENST00000671265;ENST00000655499;ENST00000662681;ENST00000430094;ENST00000653923;ENST00000654576;ENST00000659564;ENST00000655135;ENST00000607758;ENST00000667554;ENST00000658326;ENST00000665697;ENST00000663790;ENST00000660185;ENST00000418134…	long intergenic non-protein coding RNA 2532 [Source:HGNC Symbol;Acc:HGNC:53549]	lncRNA;retained_intron	1.55653	1.96956	1.63434	0.69041	0.524149	0.536749	2.94661	1.55906	2.58324e-11	3.09905e-09
ENSG00000002746	HECW1	ENST00000395891;ENST00000429529;ENST00000492310;ENST00000453890;ENST00000493057;ENST00000464944;ENST00000481031;ENST00000471527;ENST00000471043;ENST00000461842;ENST00000490954	HECT, C2 and WW domain containing E3 ubiquitin protein ligase 1 [Source:HGNC Symbol;Acc:HGNC:22195]	protein_coding;processed_transcript	0.254028	0.265068	0.291781	0.0412339	0.0495473	0.0478428	5.84947	2.54831	2.85629e-11	3.39898e-09
ENSG00000156587	UBE2L6	ENST00000287156;ENST00000526659;ENST00000527022;ENST00000528275;ENST00000340573	ubiquitin conjugating enzyme E2 L6 [Source:HGNC Symbol;Acc:HGNC:12490]	protein_coding;retained_intron	44.7782	49.2196	45.7477	22.891	22.1062	21.3858	2.10514	1.07392	3.12215e-11	3.68563e-09
ENSG00000100292	HMOX1	ENST00000216117;ENST00000481190;ENST00000412893;ENST00000494998	heme oxygenase 1 [Source:HGNC Symbol;Acc:HGNC:5013]	protein_coding;retained_intron	71.2532	42.187	65.2082	22.32	22.8621	23.2066	2.61225	1.38529	3.54824e-11	4.15538e-09
ENSG00000136235	GPNMB	ENST00000258733;ENST00000409458;ENST00000465673;ENST00000492512;ENST00000478451;ENST00000381990;ENST00000487890;ENST00000459927;ENST00000470994;ENST00000492858;ENST00000463011;ENST00000468723;ENST00000647578;ENST00000474157;ENST00000479625	glycoprotein nmb [Source:HGNC Symbol;Acc:HGNC:4462]	protein_coding;processed_transcript;retained_intron	1.48514	1.35359	1.43437	0.26648	0.411035	0.279522	4.46494	2.15864	4.04487e-11	4.69969e-09
ENSG00000070159	PTPN3	ENST00000374541;ENST00000412145;ENST00000446349;ENST00000447271;ENST00000262539;ENST00000497739	protein tyrosine phosphatase non-receptor type 3 [Source:HGNC Symbol;Acc:HGNC:9655]	protein_coding;processed_transcript	5.73316	6.84045	6.03586	2.85744	3.0447	2.69914	2.16357	1.11341	4.30831e-11	4.96668e-09
ENSG00000205181	LINC00654	ENST00000379053;ENST00000664106;ENST00000665765;ENST00000589201;ENST00000663299;ENST00000660858;ENST00000650928;ENST00000654011;ENST00000661996	long intergenic non-protein coding RNA 654 [Source:HGNC Symbol;Acc:HGNC:27154]	lncRNA	0.917433	0.937549	0.999025	0.233106	0.251306	0.184325	4.26776	2.09348	4.35289e-11	4.97917e-09
ENSG00000004799	PDK4	ENST00000005178;ENST00000498190;ENST00000473796;ENST00000468445;ENST00000473301	pyruvate dehydrogenase kinase 4 [Source:HGNC Symbol;Acc:HGNC:8812]	protein_coding;retained_intron	3.72756	2.06844	3.52923	0.693656	0.844568	0.750842	4.07382	2.02638	4.80679e-11	5.45607e-09
ENSG00000168497	CAVIN2	ENST00000304141	caveolae associated protein 2 [Source:HGNC Symbol;Acc:HGNC:10690]	protein_coding	0.603692	1.16575	0.756141	0.122146	0.059311	0.080445	9.64324	3.26952	5.56108e-11	6.26407e-09
ENSG00000285778	AL591463	ENST00000666275;ENST00000667324;ENST00000649962	novel transcript	lncRNA	0.183362	0.121064	0.267067	1.02925	1.39262	1.11189	0.161724	-2.6284	5.87572e-11	6.56834e-09
ENSG00000107968	MAP3K8	ENST00000375322;ENST00000263056;ENST00000542547;ENST00000375321;ENST00000415139;ENST00000430603;ENST00000413724	mitogen-activated protein kinase kinase kinase 8 [Source:HGNC Symbol;Acc:HGNC:6860]	protein_coding;retained_intron	2.25895	4.33152	2.66416	8.73765	8.99799	9.36729	0.341463	-1.5502	5.94437e-11	6.59512e-09
ENSG00000188707	ZBED6CL	ENST00000343855;ENST00000463441	ZBED6 C-terminal like [Source:HGNC Symbol;Acc:HGNC:21720]	protein_coding;processed_transcript	12.2064	14.2593	12.4054	6.56031	4.96502	6.18351	2.19501	1.13423	6.22951e-11	6.8599e-09
ENSG00000131389	SLC6A6	ENST00000649500;ENST00000613060;ENST00000622186;ENST00000610642;ENST00000618278;ENST00000615188;ENST00000621751;ENST00000452151;ENST00000622176;ENST00000452775;ENST00000622810;ENST00000613930	solute carrier family 6 member 6 [Source:HGNC Symbol;Acc:HGNC:11052]	nonsense_mediated_decay;protein_coding;processed_transcript;retained_intron	36.7217	49.9199	39.3232	19.6643	18.5863	19.2105	2.19217	1.13236	7.08855e-11	7.74805e-09
ENSG00000170927	PKHD1	ENST00000371117;ENST00000340994	PKHD1 ciliary IPT domain containing fibrocystin/polyductin [Source:HGNC Symbol;Acc:HGNC:9016]	protein_coding	0.255964	0.304969	0.23972	0.0242997	0.0253939	0.0594172	7.33798	2.87538	7.67747e-11	8.33006e-09
ENSG00000130962	PRRG1	ENST00000470290;ENST00000449135;ENST00000378628;ENST00000543642;ENST00000491253;ENST00000463135;ENST00000484460;ENST00000542554;ENST00000466533	proline rich and Gla domain 1 [Source:HGNC Symbol;Acc:HGNC:9469]	retained_intron;protein_coding;processed_transcript	7.87229	7.32878	3.66196	1.86211	1.83431	1.18245	3.86627	1.95094	7.95405e-11	8.56715e-09
ENSG00000065485	PDIA5	ENST00000316218;ENST00000467157;ENST00000489923;ENST00000485208;ENST00000495004;ENST00000469649;ENST00000484644;ENST00000472319	protein disulfide isomerase family A member 5 [Source:HGNC Symbol;Acc:HGNC:24811]	protein_coding;processed_transcript;nonsense_mediated_decay	7.6622	8.29184	8.26297	15.3574	15.0261	16.1351	0.520588	-0.941785	8.36454e-11	8.94399e-09
ENSG00000163347	CLDN1	ENST00000295522;ENST00000490800	claudin 1 [Source:HGNC Symbol;Acc:HGNC:2032]	protein_coding;retained_intron	55.1911	75.2862	54.6502	25.9544	27.9817	28.0177	2.25892	1.17564	8.75946e-11	9.29889e-09
ENSG00000137731	FXYD2	ENST00000317594;ENST00000534383;ENST00000292079;ENST00000514385;ENST00000260287;ENST00000533281;ENST00000528014;ENST00000532119	FXYD domain containing ion transport regulator 2 [Source:HGNC Symbol;Acc:HGNC:4026]	retained_intron;protein_coding;processed_transcript	5.04448	9.76799	4.44537	2.02433	1.65606	1.50232	3.71579	1.89367	8.87898e-11	9.35845e-09
ENSG00000259781	HMGB1P6	ENST00000569046	high mobility group box 1 pseudogene 6 [Source:HGNC Symbol;Acc:HGNC:4998]	processed_pseudogene	40.0032	37.7176	36.5872	70.8983	76.4158	97.3711	0.467163	-1.098	9.40225e-11	9.83969e-09
ENSG00000119514	GALNT12	ENST00000375011;ENST00000470473;ENST00000615204;ENST00000610463	polypeptide N-acetylgalactosaminyltransferase 12 [Source:HGNC Symbol;Acc:HGNC:19877]	protein_coding;processed_transcript;retained_intron;nonsense_mediated_decay	3.46703	3.86092	3.7082	1.12048	1.04216	1.11087	3.37135	1.75333	1.0807e-10	1.12301e-08
ENSG00000214223	HNRNPA1P10	ENST00000444945	heterogeneous nuclear ribonucleoprotein A1 pseudogene 10 [Source:HGNC Symbol;Acc:HGNC:39128]	processed_pseudogene	6.21068	9.69875	8.10955	20.4081	22.1218	24.9896	0.355734	-1.49113	1.15576e-10	1.19262e-08
ENSG00000167106	FAM102A	ENST00000373095;ENST00000373084;ENST00000465821;ENST00000479828;ENST00000494606;ENST00000493175;ENST00000300434	family with sequence similarity 102 member A [Source:HGNC Symbol;Acc:HGNC:31419]	protein_coding;retained_intron;processed_transcript	8.29374	8.74116	8.51202	4.21519	4.19283	3.84086	2.08565	1.0605	1.54195e-10	1.58007e-08
ENSG00000164400	CSF2	ENST00000296871	colony stimulating factor 2 [Source:HGNC Symbol;Acc:HGNC:2434]	protein_coding	9.38898	36.6298	10.7815	2.20047	1.90566	2.76078	8.27161	3.04817	1.64838e-10	1.67748e-08
ENSG00000147872	PLIN2	ENST00000276914;ENST00000475923;ENST00000472715;ENST00000380465;ENST00000380464;ENST00000434144;ENST00000464326;ENST00000494753	perilipin 2 [Source:HGNC Symbol;Acc:HGNC:248]	protein_coding;processed_transcript	106.184	92.8218	107.354	49.2632	48.9898	48.1512	2.09256	1.06527	1.67379e-10	1.69168e-08
ENSG00000205413	SAMD9	ENST00000379958;ENST00000620985;ENST00000446617	sterile alpha motif domain containing 9 [Source:HGNC Symbol;Acc:HGNC:1348]	protein_coding	5.94209	6.09844	4.84154	2.60605	2.25486	2.07109	2.43538	1.28415	1.70313e-10	1.70173e-08
ENSG00000162522	KIAA1522	ENST00000401073;ENST00000373480;ENST00000294521;ENST00000373481;ENST00000468130	KIAA1522 [Source:HGNC Symbol;Acc:HGNC:29301]	protein_coding;retained_intron	19.5158	21.0163	20.6926	10.2688	9.28587	10.3343	2.04841	1.0345	1.70681e-10	1.70173e-08
ENSG00000147003	CLTRN	ENST00000380342;ENST00000650271	collectrin, amino acid transport regulator [Source:HGNC Symbol;Acc:HGNC:29437]	protein_coding	2.49725	4.09492	2.0101	0.191139	0.154525	0.526903	9.85858	3.30138	1.90453e-10	1.88612e-08
ENSG00000168961	LGALS9	ENST00000481514;ENST00000313648;ENST00000302228;ENST00000584386;ENST00000577392;ENST00000579402;ENST00000580779;ENST00000584661;ENST00000467111;ENST00000578944;ENST00000395473;ENST00000583671;ENST00000448970;ENST00000486774;ENST00000579930;ENST00000581710	galectin 9 [Source:HGNC Symbol;Acc:HGNC:6570]	retained_intron;protein_coding;nonsense_mediated_decay;processed_transcript	0.626352	0.912071	0.587505	0.0771405	0.137347	0.121482	6.32772	2.66169	1.93983e-10	1.90828e-08
ENSG00000011028	MRC2	ENST00000583597;ENST00000303375;ENST00000584265;ENST00000584682;ENST00000579432;ENST00000580916;ENST00000446119	mannose receptor C type 2 [Source:HGNC Symbol;Acc:HGNC:16875]	retained_intron;protein_coding;nonsense_mediated_decay;processed_transcript	3.22524	3.74749	3.45214	1.31216	1.25067	1.3683	2.65188	1.40702	1.97828e-10	1.93322e-08
ENSG00000170381	SEMA3E	ENST00000643230;ENST00000642232;ENST00000453333;ENST00000442159;ENST00000427262;ENST00000644381;ENST00000643441	semaphorin 3E [Source:HGNC Symbol;Acc:HGNC:10727]	protein_coding;nonsense_mediated_decay;processed_transcript	0.561861	0.57682	0.402898	0.104944	0.0274369	0.0386664	9.0126	3.17194	2.20847e-10	2.14396e-08
ENSG00000169439	SDC2	ENST00000302190;ENST00000520233;ENST00000521590;ENST00000522911;ENST00000519914;ENST00000523877;ENST00000518385;ENST00000519587	syndecan 2 [Source:HGNC Symbol;Acc:HGNC:10659]	protein_coding;processed_transcript	12.2125	14.4998	11.8733	5.9945	6.24575	5.6087	2.16178	1.11222	2.84593e-10	2.74474e-08
ENSG00000003096	KLHL13	ENST00000371876;ENST00000540167;ENST00000545703;ENST00000371882;ENST00000541812;ENST00000469946;ENST00000262820;ENST00000371878;ENST00000453826	kelch like family member 13 [Source:HGNC Symbol;Acc:HGNC:22931]	protein_coding	5.52226	6.87116	5.67671	2.71837	2.65336	2.5691	2.2756	1.18624	3.07932e-10	2.95054e-08
ENSG00000137965	IFI44	ENST00000472152;ENST00000370747;ENST00000485662;ENST00000446486;ENST00000476911;ENST00000470323;ENST00000495254;ENST00000467790;ENST00000438486	interferon induced protein 44 [Source:HGNC Symbol;Acc:HGNC:16938]	processed_transcript;protein_coding	16.1113	22.0333	13.9307	5.64606	7.05692	6.17929	2.7579	1.46357	3.16513e-10	3.01321e-08
ENSG00000138496	PARP9	ENST00000471785;ENST00000462315;ENST00000466126;ENST00000477522;ENST00000360356;ENST00000492382;ENST00000489652	poly(ADP-ribose) polymerase family member 9 [Source:HGNC Symbol;Acc:HGNC:24118]	protein_coding;retained_intron	6.5987	9.87838	6.32914	3.04196	3.19172	3.37801	2.37276	1.24657	3.2523e-10	3.07634e-08
ENSG00000049192	ADAMTS6	ENST00000464680;ENST00000381052;ENST00000470597;ENST00000381055;ENST00000417396;ENST00000504282;ENST00000314351;ENST00000502886	ADAM metallopeptidase with thrombospondin type 1 motif 6 [Source:HGNC Symbol;Acc:HGNC:222]	retained_intron;nonsense_mediated_decay;protein_coding;processed_transcript	1.31773	0.909278	1.35285	3.11659	2.999	3.18697	0.384825	-1.37773	3.33664e-10	3.13602e-08
ENSG00000271672	DUXAP8	ENST00000456786	double homeobox A pseudogene 8 [Source:HGNC Symbol;Acc:HGNC:32187]	transcribed_processed_pseudogene	0.124469	0.035718	0.082369	2.89021	0.883338	1.42498	0.0466586	-4.42171	3.45927e-10	3.2307e-08
ENSG00000162692	VCAM1	ENST00000370119;ENST00000294728;ENST00000347652;ENST00000603679;ENST00000650339;ENST00000370115	vascular cell adhesion molecule 1 [Source:HGNC Symbol;Acc:HGNC:12663]	protein_coding;retained_intron;nonsense_mediated_decay	25.1772	25.083	25.9232	13.5248	12.3104	12.1999	2.00297	1.00214	4.8295e-10	4.47714e-08
ENSG00000154277	UCHL1	ENST00000284440;ENST00000505232;ENST00000508768;ENST00000381760;ENST00000514764;ENST00000503431;ENST00000510566;ENST00000514924;ENST00000512419;ENST00000512788;ENST00000504818;ENST00000472501	ubiquitin C-terminal hydrolase L1 [Source:HGNC Symbol;Acc:HGNC:12513]	protein_coding;nonsense_mediated_decay;retained_intron;processed_transcript	94.4648	96.1894	107.08	48.2509	51.8682	44.4272	2.05979	1.0425	4.85458e-10	4.47714e-08
ENSG00000125968	ID1	ENST00000376112;ENST00000376105	inhibitor of DNA binding 1, HLH protein [Source:HGNC Symbol;Acc:HGNC:5360]	protein_coding	37.4487	18.7425	38.7618	89.5986	83.6856	84.1945	0.36878	-1.43917	5.07994e-10	4.63428e-08
ENSG00000079257	LXN	ENST00000264265;ENST00000482640	latexin [Source:HGNC Symbol;Acc:HGNC:13347]	protein_coding	16.3559	13.217	17.5663	5.598	5.90753	5.90201	2.70797	1.43721	5.08778e-10	4.63428e-08
ENSG00000111331	OAS3	ENST00000228928;ENST00000548514;ENST00000551007;ENST00000546638;ENST00000549918;ENST00000546800;ENST00000546973	2'-5'-oligoadenylate synthetase 3 [Source:HGNC Symbol;Acc:HGNC:8088]	protein_coding;processed_transcript;retained_intron	29.6355	48.2973	30.6425	15.0318	15.5189	14.9663	2.38538	1.25422	5.75001e-10	5.20534e-08
ENSG00000147408	CSGALNACT1	ENST00000332246;ENST00000523262;ENST00000524213;ENST00000454498;ENST00000397998;ENST00000522854;ENST00000523227;ENST00000517651;ENST00000522732;ENST00000523919;ENST00000522573;ENST00000524112;ENST00000517494;ENST00000520003;ENST00000518542;ENST00000519222	chondroitin sulfate N-acetylgalactosaminyltransferase 1 [Source:HGNC Symbol;Acc:HGNC:24290]	protein_coding;nonsense_mediated_decay;processed_transcript	4.9599	5.86785	5.42064	2.44135	2.34893	2.17281	2.3335	1.2225	5.93806e-10	5.34281e-08
ENSG00000146278	PNRC1	ENST00000336032;ENST00000369472;ENST00000354922	proline rich nuclear receptor coactivator 1 [Source:HGNC Symbol;Acc:HGNC:17278]	protein_coding	3.47784	2.95709	3.50884	9.01096	8.30189	7.05448	0.408078	-1.29308	6.5654e-10	5.87146e-08
ENSG00000154734	ADAMTS1	ENST00000284984;ENST00000464589;ENST00000517777;ENST00000492656;ENST00000517452;ENST00000451462	ADAM metallopeptidase with thrombospondin type 1 motif 1 [Source:HGNC Symbol;Acc:HGNC:217]	protein_coding;retained_intron	7.33543	8.57899	6.48928	13.8718	14.547	15.3241	0.512167	-0.965314	7.39753e-10	6.57578e-08
ENSG00000184979	USP18	ENST00000215794	ubiquitin specific peptidase 18 [Source:HGNC Symbol;Acc:HGNC:12616]	protein_coding	8.8259	15.8588	6.99064	2.9057	2.88461	2.51713	3.81288	1.93088	9.20392e-10	8.13252e-08
ENSG00000091490	SEL1L3	ENST00000399878;ENST00000513416;ENST00000514872;ENST00000513364;ENST00000264868;ENST00000512286;ENST00000502949;ENST00000514321;ENST00000509290;ENST00000510880;ENST00000513691;ENST00000507618;ENST00000510448	SEL1L family member 3 [Source:HGNC Symbol;Acc:HGNC:29108]	protein_coding;retained_intron;processed_transcript	14.1568	13.1582	12.5641	6.52206	6.17885	6.97063	2.02725	1.01952	9.52278e-10	8.36417e-08
ENSG00000122861	PLAU	ENST00000372764;ENST00000481390;ENST00000494287;ENST00000446342;ENST00000496926	plasminogen activator, urokinase [Source:HGNC Symbol;Acc:HGNC:9052]	protein_coding;processed_transcript	5.90178	9.20662	5.7301	2.02234	2.47924	2.13347	3.14067	1.65107	1.05907e-09	9.24713e-08
ENSG00000188293	IGFL1	ENST00000437936	IGF like family member 1 [Source:HGNC Symbol;Acc:HGNC:24093]	protein_coding	0.0001	0.0001	0.118358	1.24376	0.728248	1.36794	0.035497	-4.81616	1.092e-09	9.47852e-08
ENSG00000173905	GOLIM4	ENST00000470487;ENST00000309027;ENST00000479415	golgi integral membrane protein 4 [Source:HGNC Symbol;Acc:HGNC:15448]	protein_coding;retained_intron	10.94	12.0558	11.9601	21.6184	21.8449	20.8753	0.543313	-0.880145	1.16189e-09	9.99839e-08
ENSG00000105855	ITGB8	ENST00000222573;ENST00000537992;ENST00000478974;ENST00000460204;ENST00000477859	integrin subunit beta 8 [Source:HGNC Symbol;Acc:HGNC:6163]	protein_coding;retained_intron;processed_transcript	4.53226	6.39867	5.02075	2.63218	2.38797	2.41472	2.14552	1.10133	1.16544e-09	9.99839e-08
ENSG00000055332	EIF2AK2	ENST00000395127;ENST00000233057;ENST00000647926;ENST00000405334;ENST00000462861;ENST00000390013;ENST00000496059;ENST00000411537	eukaryotic translation initiation factor 2 alpha kinase 2 [Source:HGNC Symbol;Acc:HGNC:9437]	protein_coding;nonsense_mediated_decay;retained_intron	13.7269	15.7166	13.548	7.41081	6.77597	7.34026	1.9971	0.997903	1.21079e-09	1.03274e-07
ENSG00000163576	EFHB	ENST00000498089;ENST00000295824;ENST00000389256;ENST00000344838;ENST00000467602;ENST00000474780;ENST00000440022	EF-hand domain family member B [Source:HGNC Symbol;Acc:HGNC:26330]	processed_transcript;protein_coding;non_stop_decay	0.334272	0.454188	0.29436	0.0456745	0.0223496	0.0438453	9.67931	3.2749	1.28038e-09	1.08582e-07
ENSG00000003137	CYP26B1	ENST00000001146;ENST00000412253;ENST00000546307;ENST00000474509;ENST00000461519	cytochrome P450 family 26 subfamily B member 1 [Source:HGNC Symbol;Acc:HGNC:20581]	protein_coding	0.380581	0.456769	0.623889	0.0708677	0.0744844	0.0737022	6.67067	2.73783	1.31923e-09	1.11013e-07
ENSG00000254166	CASC19	ENST00000500112;ENST00000641704;ENST00000642088;ENST00000642134;ENST00000642077;ENST00000642100;ENST00000641944;ENST00000642010;ENST00000664744;ENST00000641880;ENST00000641604;ENST00000641588;ENST00000641298;ENST00000641674;ENST00000641934;ENST00000641365;ENST00000641547;ENST00000641179;ENST00000641488;ENST00000642126;ENST00000641953;ENST00000641514;ENST00000641487;ENST00000641786;ENST00000641510…	cancer susceptibility 19 [Source:HGNC Symbol;Acc:HGNC:49476]	lncRNA;retained_intron	0.416239	0.574381	0.569881	0.172401	0.1197	0.158809	3.46078	1.7911	1.32409e-09	1.11013e-07
ENSG00000197046	SIGLEC15	ENST00000389474;ENST00000593178;ENST00000602118;ENST00000546268;ENST00000587418	sialic acid binding Ig like lectin 15 [Source:HGNC Symbol;Acc:HGNC:27596]	protein_coding;retained_intron;processed_transcript	1.08655	1.12584	1.10331	0.258445	0.2373	0.154151	5.10189	2.35103	1.51545e-09	1.25983e-07
ENSG00000170100	ZNF778	ENST00000620195;ENST00000565877;ENST00000564906;ENST00000567651;ENST00000565414;ENST00000306502;ENST00000433976	zinc finger protein 778 [Source:HGNC Symbol;Acc:HGNC:26479]	protein_coding;processed_transcript;nonsense_mediated_decay;retained_intron	0.125708	0.121532	0.147789	0.974065	0.305192	1.2211	0.157989	-2.6621	1.51972e-09	1.25983e-07
ENSG00000104368	PLAT	ENST00000352041;ENST00000220809;ENST00000429089;ENST00000521647;ENST00000521694;ENST00000519510;ENST00000429710;ENST00000520523;ENST00000522812;ENST00000524261;ENST00000521042;ENST00000524009	plasminogen activator, tissue type [Source:HGNC Symbol;Acc:HGNC:9051]	protein_coding;retained_intron;nonsense_mediated_decay	3.88004	8.68576	4.26918	1.81595	1.67002	1.62376	3.29469	1.72014	1.80752e-09	1.49004e-07
ENSG00000111110	PPM1H	ENST00000228705;ENST00000551214;ENST00000547857;ENST00000548414;ENST00000551519	protein phosphatase, Mg2+/Mn2+ dependent 1H [Source:HGNC Symbol;Acc:HGNC:18583]	protein_coding;processed_transcript;retained_intron	7.69219	7.88547	7.55393	3.81263	3.89195	3.94819	1.98507	0.989191	2.05587e-09	1.68536e-07
ENSG00000111348	ARHGDIB	ENST00000228945;ENST00000539131;ENST00000541546;ENST00000541644;ENST00000545895;ENST00000535676;ENST00000541380;ENST00000536592;ENST00000542276	Rho GDP dissociation inhibitor beta [Source:HGNC Symbol;Acc:HGNC:679]	protein_coding;processed_transcript;retained_intron	18.1525	13.8463	21.6207	6.74424	7.57832	6.73312	2.54656	1.34855	2.14614e-09	1.74964e-07
ENSG00000047644	WWC3	ENST00000380861;ENST00000466248	WWC family member 3 [Source:HGNC Symbol;Acc:HGNC:29237]	protein_coding;processed_transcript	5.51565	6.04165	6.10665	11.9424	10.6529	10.114	0.540026	-0.888898	2.19277e-09	1.77783e-07
ENSG00000172183	ISG20	ENST00000306072;ENST00000546338;ENST00000557824;ENST00000558942;ENST00000558236;ENST00000560746;ENST00000379224;ENST00000560573;ENST00000560741;ENST00000558992;ENST00000559876	interferon stimulated exonuclease gene 20 [Source:HGNC Symbol;Acc:HGNC:6130]	protein_coding;retained_intron;processed_transcript	0.371421	0.449713	0.386008	0.0677026	0.0805826	0.065607	5.64369	2.49664	2.21393e-09	1.78518e-07
ENSG00000186193	SAPCD2	ENST00000409687	suppressor APC domain containing 2 [Source:HGNC Symbol;Acc:HGNC:28055]	protein_coding	6.45452	7.71067	6.55852	13.2128	13.022	13.0682	0.527282	-0.923353	2.36732e-09	1.89813e-07
ENSG00000106366	SERPINE1	ENST00000223095	serpin family E member 1 [Source:HGNC Symbol;Acc:HGNC:8583]	protein_coding	1447.15	864.622	1452.69	2766.28	2973.1	2871.2	0.43719	-1.19367	2.37973e-09	1.89813e-07
ENSG00000177508	IRX3	ENST00000329734;ENST00000558180;ENST00000558054	iroquois homeobox 3 [Source:HGNC Symbol;Acc:HGNC:14360]	protein_coding;retained_intron	20.8537	24.8201	22.3704	12.1198	11.2208	11.2724	1.96586	0.97516	2.46604e-09	1.94659e-07
ENSG00000101076	HNF4A	ENST00000316099;ENST00000443598;ENST00000372920;ENST00000609795;ENST00000415691;ENST00000619550;ENST00000457232;ENST00000609262;ENST00000316673	hepatocyte nuclear factor 4 alpha [Source:HGNC Symbol;Acc:HGNC:5024]	protein_coding;nonsense_mediated_decay	0.356655	0.520672	0.254136	0.0519928	0.0356694	0.067223	7.30517	2.86892	2.46688e-09	1.94659e-07
ENSG00000197971	MBP	ENST00000397860;ENST00000581878;ENST00000397865;ENST00000493247;ENST00000582282;ENST00000397875;ENST00000578873;ENST00000585216;ENST00000583474;ENST00000459948;ENST00000673800;ENST00000397868;ENST00000578193;ENST00000354542;ENST00000397866;ENST00000355994;ENST00000359645;ENST00000527975;ENST00000467108;ENST00000447114;ENST00000397869;ENST00000498683;ENST00000580473;ENST00000533278;ENST00000583798…	myelin basic protein [Source:HGNC Symbol;Acc:HGNC:6925]	protein_coding;retained_intron;processed_transcript;nonsense_mediated_decay	0.691276	0.766067	0.716035	0.253373	0.254869	0.260948	2.82554	1.49853	2.50956e-09	1.96974e-07
ENSG00000133321	PLAAT4	ENST00000255688;ENST00000439013;ENST00000354445;ENST00000544107;ENST00000537871	phospholipase A and acyltransferase 4 [Source:HGNC Symbol;Acc:HGNC:9869]	protein_coding;processed_transcript	10.3283	13.7732	10.2652	4.31348	3.76071	3.66802	2.92676	1.54931	2.62094e-09	2.04628e-07
ENSG00000135899	SP110	ENST00000358662;ENST00000477068;ENST00000258381;ENST00000258382;ENST00000486146;ENST00000455674;ENST00000489597;ENST00000490880;ENST00000480916;ENST00000540870;ENST00000483067;ENST00000462232;ENST00000463022;ENST00000392048;ENST00000409815	SP110 nuclear body protein [Source:HGNC Symbol;Acc:HGNC:5401]	protein_coding;retained_intron;processed_transcript	3.12265	3.93414	3.1301	1.52817	1.25932	1.42876	2.4161	1.27268	2.8867e-09	2.2419e-07
ENSG00000198771	RCSD1	ENST00000367854;ENST00000537350;ENST00000361496;ENST00000472038;ENST00000475127;ENST00000461790	RCSD domain containing 1 [Source:HGNC Symbol;Acc:HGNC:28310]	protein_coding;processed_transcript	0.165335	0.291896	0.131064	0.0206627	0.0148451	0.0233272	9.99905	3.32179	3.00705e-09	2.32314e-07
ENSG00000198743	SLC5A3	ENST00000381151	solute carrier family 5 member 3 [Source:HGNC Symbol;Acc:HGNC:11038]	protein_coding	4.43743	6.09556	4.26314	2.44963	2.10256	2.27101	2.1685	1.1167	3.10906e-09	2.38944e-07
ENSG00000163820	FYCO1	ENST00000296137;ENST00000438446;ENST00000535325;ENST00000471739;ENST00000433878	FYVE and coiled-coil domain autophagy adaptor 1 [Source:HGNC Symbol;Acc:HGNC:14673]	protein_coding;retained_intron	4.5361	4.7277	4.49596	2.35197	1.96345	2.08436	2.15003	1.10436	3.24393e-09	2.4758e-07
ENSG00000120708	TGFBI	ENST00000504185;ENST00000506699;ENST00000504411;ENST00000442011;ENST00000515433;ENST00000513497;ENST00000514242;ENST00000509749;ENST00000503087;ENST00000509485;ENST00000507018;ENST00000604555;ENST00000508076;ENST00000508767;ENST00000514554	transforming growth factor beta induced [Source:HGNC Symbol;Acc:HGNC:11771]	processed_transcript;retained_intron;protein_coding;nonsense_mediated_decay	381.337	424.54	373.728	714.365	713.349	717.438	0.549893	-0.862777	3.25498e-09	2.4758e-07
ENSG00000112972	HMGCS1	ENST00000325110;ENST00000507293;ENST00000433297;ENST00000508319;ENST00000514610;ENST00000511774;ENST00000507004	3-hydroxy-3-methylglutaryl-CoA synthase 1 [Source:HGNC Symbol;Acc:HGNC:5007]	protein_coding;retained_intron	3.24175	3.6952	3.02028	6.0848	6.39728	8.74911	0.468991	-1.09237	3.29131e-09	2.49059e-07
ENSG00000134202	GSTM3	ENST00000256594;ENST00000488824;ENST00000476321;ENST00000361066;ENST00000540225;ENST00000486823	glutathione S-transferase mu 3 [Source:HGNC Symbol;Acc:HGNC:4635]	protein_coding;processed_transcript	0.655384	0.778132	0.708529	0.124256	0.0315927	0.114813	7.91409	2.98442	3.46248e-09	2.60675e-07
ENSG00000155629	PIK3AP1	ENST00000339364;ENST00000489982;ENST00000468783;ENST00000371110;ENST00000371109;ENST00000467625	phosphoinositide-3-kinase adaptor protein 1 [Source:HGNC Symbol;Acc:HGNC:30034]	protein_coding;processed_transcript	0.430569	0.737251	0.442922	0.0952743	0.0867637	0.0912827	5.89323	2.55906	3.7208e-09	2.78701e-07
ENSG00000165105	RASEF	ENST00000376447;ENST00000340717	RAS and EF-hand domain containing [Source:HGNC Symbol;Acc:HGNC:26464]	protein_coding	3.28315	4.1257	2.8912	1.44582	1.25144	1.24861	2.61034	1.38424	4.04923e-09	3.0177e-07
ENSG00000175137	SH3BP5L	ENST00000366472;ENST00000475978;ENST00000484202;ENST00000494837	SH3 binding domain protein 5 like [Source:HGNC Symbol;Acc:HGNC:29360]	protein_coding;processed_transcript	5.81478	6.64638	6.54283	9.64945	19.2669	20.1872	0.387019	-1.36952	4.10631e-09	3.04486e-07
ENSG00000099204	ABLIM1	ENST00000369252;ENST00000651023;ENST00000428430;ENST00000392952;ENST00000651092;ENST00000369253;ENST00000481974;ENST00000369256;ENST00000649363;ENST00000533213;ENST00000277895;ENST00000440467;ENST00000477638;ENST00000485570;ENST00000466400;ENST00000392955;ENST00000369266	actin binding LIM protein 1 [Source:HGNC Symbol;Acc:HGNC:78]	protein_coding;retained_intron;processed_transcript	9.51391	8.93145	9.74868	4.61814	4.88566	4.89878	1.95757	0.969063	4.20187e-09	3.10014e-07
ENSG00000143195	ILDR2	ENST00000271417;ENST00000529071;ENST00000526687;ENST00000528703;ENST00000469934;ENST00000414590;ENST00000525740;ENST00000614979;ENST00000529387	immunoglobulin like domain containing receptor 2 [Source:HGNC Symbol;Acc:HGNC:18131]	protein_coding;processed_transcript	1.03309	1.35436	1.10648	0.433791	0.424387	0.400033	2.77691	1.47348	4.60148e-09	3.37808e-07
ENSG00000127129	EDN2	ENST00000372587;ENST00000467046;ENST00000490783;ENST00000460255;ENST00000467872	endothelin 2 [Source:HGNC Symbol;Acc:HGNC:3177]	protein_coding;processed_transcript	8.29421	10.5768	6.8804	2.77686	2.88574	2.96113	2.98611	1.57827	4.63545e-09	3.38617e-07
ENSG00000185414	MRPL30	ENST00000338148;ENST00000409841;ENST00000473743;ENST00000409145;ENST00000465432	mitochondrial ribosomal protein L30 [Source:HGNC Symbol;Acc:HGNC:14036]	protein_coding;nonsense_mediated_decay;processed_transcript	2.65738	2.51355	4.24377	8.44285	6.58383	8.57725	0.398862	-1.32604	5.19024e-09	3.77277e-07
ENSG00000173432	SAA1	ENST00000356524;ENST00000405158;ENST00000532858;ENST00000649195	serum amyloid A1 [Source:HGNC Symbol;Acc:HGNC:10513]	protein_coding	4.78818	19.4589	6.51752	1.24143	1.37145	1.38356	7.69802	2.94449	5.50472e-09	3.98175e-07
ENSG00000167080	B4GALNT2	ENST00000393354;ENST00000300404;ENST00000504681	beta-1,4-N-acetyl-galactosaminyltransferase 2 [Source:HGNC Symbol;Acc:HGNC:24136]	protein_coding	4.26368	3.39112	3.96886	1.48674	1.77277	1.6859	2.35039	1.2329	6.01912e-09	4.33259e-07
ENSG00000127824	TUBA4A	ENST00000248437;ENST00000498660;ENST00000447205;ENST00000462806;ENST00000427737;ENST00000425551;ENST00000475683;ENST00000398989;ENST00000456818;ENST00000392088	tubulin alpha 4a [Source:HGNC Symbol;Acc:HGNC:12407]	protein_coding;processed_transcript;retained_intron	24.2697	12.4246	15.2095	40.1609	42.9924	42.072	0.414484	-1.27061	6.12285e-09	4.38586e-07
ENSG00000117399	CDC20	ENST00000372462;ENST00000310955;ENST00000482046;ENST00000478882	cell division cycle 20 [Source:HGNC Symbol;Acc:HGNC:1723]	protein_coding;processed_transcript	48.9411	56.1474	48.1125	91.8516	90.2884	92.3048	0.558221	-0.841091	6.52683e-09	4.65265e-07
ENSG00000177409	SAMD9L	ENST00000318238;ENST00000477816;ENST00000411955;ENST00000446959;ENST00000439952;ENST00000437805;ENST00000446033;ENST00000414791;ENST00000610760	sterile alpha motif domain containing 9 like [Source:HGNC Symbol;Acc:HGNC:1349]	protein_coding;processed_transcript	1.22382	1.78542	1.16672	0.297321	0.445617	0.407465	3.63	1.85997	6.75948e-09	4.79533e-07
ENSG00000151655	ITIH2	ENST00000358415;ENST00000429820;ENST00000379587;ENST00000480387;ENST00000473227;ENST00000477751	inter-alpha-trypsin inhibitor heavy chain 2 [Source:HGNC Symbol;Acc:HGNC:6167]	protein_coding;processed_transcript;retained_intron	0.294504	0.586671	0.392843	0.0638834	0.0361322	0.0184009	10.7588	3.42744	7.10749e-09	5.01809e-07
ENSG00000003249	DBNDD1	ENST00000002501;ENST00000392973;ENST00000623401;ENST00000568662;ENST00000568330;ENST00000568838;ENST00000304733	dysbindin domain containing 1 [Source:HGNC Symbol;Acc:HGNC:28455]	protein_coding;TEC;nonsense_mediated_decay	1.12129	1.87247	1.19789	0.272593	0.370343	0.346901	4.23468	2.08225	7.69064e-09	5.40396e-07
ENSG00000143631	FLG	ENST00000368799	filaggrin [Source:HGNC Symbol;Acc:HGNC:3748]	protein_coding	29.9757	29.8516	34.639	17.7641	15.0954	15.0813	1.97048	0.978546	8.36152e-09	5.84752e-07
ENSG00000150782	IL18	ENST00000524595;ENST00000525547;ENST00000528832;ENST00000533858;ENST00000534225;ENST00000280357	interleukin 18 [Source:HGNC Symbol;Acc:HGNC:5986]	protein_coding;retained_intron;processed_transcript	2.98225	3.9482	2.75573	0.958018	0.980153	0.872917	3.44571	1.7848	8.73721e-09	6.08143e-07
ENSG00000068079	IFI35	ENST00000546325;ENST00000438323;ENST00000415816;ENST00000396722;ENST00000538473;ENST00000536969;ENST00000246911;ENST00000534876	interferon induced protein 35 [Source:HGNC Symbol;Acc:HGNC:5399]	retained_intron;protein_coding;processed_transcript	13.4592	17.3085	13.846	6.66708	5.90715	6.53626	2.33451	1.22312	9.28287e-09	6.43089e-07
ENSG00000213886	UBD	ENST00000377050	ubiquitin D [Source:HGNC Symbol;Acc:HGNC:18795]	protein_coding	31.1514	34.3888	30.5157	15.0605	6.18429	8.58619	3.22	1.68706	1.01237e-08	6.98061e-07
ENSG00000121895	TMEM156	ENST00000381938;ENST00000372489;ENST00000495029;ENST00000344606	transmembrane protein 156 [Source:HGNC Symbol;Acc:HGNC:26260]	protein_coding;processed_transcript	1.20878	0.815092	1.25872	0.189274	0.217041	0.108482	6.37649	2.67276	1.04984e-08	7.20533e-07
ENSG00000184156	KCNQ3	ENST00000388996;ENST00000521134;ENST00000519445;ENST00000639496;ENST00000621976;ENST00000638588;ENST00000639358;ENST00000519589	potassium voltage-gated channel subfamily Q member 3 [Source:HGNC Symbol;Acc:HGNC:6297]	protein_coding;nonsense_mediated_decay;retained_intron	0.204469	0.523793	0.609958	0.0629421	0.0770458	0.0884682	5.85767	2.55033	1.08238e-08	7.37993e-07
ENSG00000049323	LTBP1	ENST00000404525;ENST00000418533;ENST00000415140;ENST00000413303;ENST00000422669;ENST00000407925;ENST00000404816;ENST00000468091;ENST00000498013;ENST00000432635;ENST00000489740;ENST00000402934	latent transforming growth factor beta binding protein 1 [Source:HGNC Symbol;Acc:HGNC:6714]	protein_coding;processed_transcript	1.39166	1.22328	1.27638	0.48139	0.395383	0.35116	3.169	1.66403	1.08528e-08	7.37993e-07
ENSG00000115828	QPCT	ENST00000338415;ENST00000650442;ENST00000444022;ENST00000404976;ENST00000469098;ENST00000480050;ENST00000470075	glutaminyl-peptide cyclotransferase [Source:HGNC Symbol;Acc:HGNC:9753]	protein_coding;retained_intron	11.3459	11.5471	10.7082	4.86578	4.92772	5.25687	2.23259	1.15872	1.16993e-08	7.91906e-07
ENSG00000162817	C1orf115	ENST00000294889	chromosome 1 open reading frame 115 [Source:HGNC Symbol;Acc:HGNC:25873]	protein_coding	1.58057	1.83669	1.51336	0.348114	0.356086	0.493824	4.11563	2.04111	1.29297e-08	8.71193e-07
ENSG00000135253	KCP	ENST00000610776;ENST00000611280;ENST00000613019;ENST00000616669;ENST00000620378;ENST00000673954;ENST00000492679;ENST00000612224;ENST00000460528	kielin cysteine rich BMP regulator [Source:HGNC Symbol;Acc:HGNC:17585]	protein_coding;nonsense_mediated_decay;retained_intron;processed_transcript	0.360069	0.382755	0.505084	0.033069	0.0286335	0.0959862	7.91374	2.98436	1.30458e-08	8.75016e-07
ENSG00000166689	PLEKHA7	ENST00000531066;ENST00000530489;ENST00000529213;ENST00000531079;ENST00000525177;ENST00000637162;ENST00000528637;ENST00000533901;ENST00000533251;ENST00000636090;ENST00000332954;ENST00000636113;ENST00000525781;ENST00000355661;ENST00000528376;ENST00000532079;ENST00000525581;ENST00000531776;ENST00000525049	pleckstrin homology domain containing A7 [Source:HGNC Symbol;Acc:HGNC:27049]	protein_coding;processed_transcript;retained_intron	0.260904	0.322181	0.157789	0.0169428	0.0175416	0.0512648	8.64001	3.11103	1.36303e-08	9.10083e-07
ENSG00000241878	PISD	ENST00000460723;ENST00000439502;ENST00000422020;ENST00000474017;ENST00000429683;ENST00000435900;ENST00000442379;ENST00000397500;ENST00000382151;ENST00000491342;ENST00000479851;ENST00000478893;ENST00000437808;ENST00000473770;ENST00000431201;ENST00000266095;ENST00000486675	phosphatidylserine decarboxylase [Source:HGNC Symbol;Acc:HGNC:8999]	retained_intron;protein_coding;processed_transcript;nonsense_mediated_decay	10.6539	15.2353	10.9375	6.6168	5.199	5.42389	2.13615	1.09501	1.47546e-08	9.80717e-07
ENSG00000143367	TUFT1	ENST00000368849;ENST00000368848;ENST00000392712;ENST00000498606;ENST00000490156;ENST00000461859;ENST00000353024	tuftelin 1 [Source:HGNC Symbol;Acc:HGNC:12422]	protein_coding;retained_intron	16.957	12.6103	16.2548	27.533	29.0475	30.1699	0.528205	-0.92083	1.59608e-08	1.05613e-06
ENSG00000122176	FMOD	ENST00000354955;ENST00000647586;ENST00000461936;ENST00000493296	fibromodulin [Source:HGNC Symbol;Acc:HGNC:3774]	protein_coding;processed_transcript	1.43085	1.84287	2.31645	0.29849	0.428433	0.536163	4.42579	2.14594	1.64057e-08	1.08073e-06
ENSG00000125848	FLRT3	ENST00000378053;ENST00000341420;ENST00000462077	fibronectin leucine rich transmembrane protein 3 [Source:HGNC Symbol;Acc:HGNC:3762]	protein_coding;processed_transcript	3.86084	4.57724	4.14729	1.81853	1.57431	1.79498	2.42594	1.27855	1.75057e-08	1.14806e-06
ENSG00000162366	PDZK1IP1	ENST00000294338;ENST00000489919;ENST00000491793;ENST00000371885	PDZK1 interacting protein 1 [Source:HGNC Symbol;Acc:HGNC:16887]	protein_coding;processed_transcript	84.866	40.8377	37.2665	17.2912	18.1808	19.9295	2.94162	1.55661	1.78565e-08	1.15829e-06
ENSG00000262576	PCDHGA4	ENST00000612927;ENST00000571252	protocadherin gamma subfamily A, 4 [Source:HGNC Symbol;Acc:HGNC:8702]	protein_coding	0.428356	0.697552	2.32879	0.118318	0.0886615	0.138931	9.98725	3.32009	1.78601e-08	1.15829e-06
ENSG00000135525	MAP7	ENST00000354570;ENST00000617204;ENST00000544465;ENST00000432797;ENST00000618822;ENST00000616617;ENST00000438100;ENST00000454590;ENST00000611373	microtubule associated protein 7 [Source:HGNC Symbol;Acc:HGNC:6869]	protein_coding	5.50502	5.13089	6.05274	2.55155	2.44777	2.4968	2.2263	1.15465	1.78971e-08	1.15829e-06
ENSG00000172575	RASGRP1	ENST00000310803;ENST00000558432;ENST00000558418;ENST00000450598;ENST00000557875;ENST00000560425;ENST00000558164;ENST00000561180;ENST00000539159;ENST00000561117;ENST00000559830;ENST00000560929;ENST00000414708	RAS guanyl releasing protein 1 [Source:HGNC Symbol;Acc:HGNC:9878]	protein_coding;nonsense_mediated_decay	1.25494	1.55019	1.31626	0.376073	0.480279	0.394566	3.29469	1.72014	1.86742e-08	1.2033e-06
ENSG00000165474	GJB2	ENST00000382844;ENST00000382848	gap junction protein beta 2 [Source:HGNC Symbol;Acc:HGNC:4284]	protein_coding	34.9572	43.31	36.7642	67.6849	67.759	68.6413	0.563645	-0.827142	2.02339e-08	1.29814e-06
ENSG00000159840	ZYX	ENST00000449630;ENST00000322764;ENST00000468083;ENST00000457235;ENST00000354434;ENST00000497119;ENST00000477373;ENST00000392910;ENST00000436448;ENST00000446634	zyxin [Source:HGNC Symbol;Acc:HGNC:13200]	protein_coding;retained_intron;processed_transcript;nonsense_mediated_decay	86.0487	96.2622	90.6374	154.846	159.568	162.428	0.572409	-0.804882	2.13613e-08	1.36453e-06
ENSG00000173890	GPR160	ENST00000355897;ENST00000473675;ENST00000478364;ENST00000482813;ENST00000492924;ENST00000492492;ENST00000485735;ENST00000491740;ENST00000482710;ENST00000476668	G protein-coupled receptor 160 [Source:HGNC Symbol;Acc:HGNC:23693]	protein_coding;processed_transcript	1.56561	2.01845	1.55824	0.556137	0.501927	0.464556	3.37727	1.75586	2.20584e-08	1.40299e-06
ENSG00000138646	HERC5	ENST00000264350;ENST00000502913;ENST00000508159;ENST00000510223;ENST00000508695	HECT and RLD domain containing E3 ubiquitin protein ligase 5 [Source:HGNC Symbol;Acc:HGNC:24368]	protein_coding;retained_intron;processed_transcript	0.264997	0.570433	0.332994	0.050726	0.060634	0.0196709	8.91716	3.15659	2.31405e-08	1.4655e-06
ENSG00000113140	SPARC	ENST00000231061;ENST00000520687;ENST00000521327;ENST00000539687;ENST00000537849;ENST00000521569;ENST00000522348;ENST00000538026;ENST00000524277	secreted protein acidic and cysteine rich [Source:HGNC Symbol;Acc:HGNC:11219]	protein_coding;retained_intron;processed_transcript	210.447	225.06	208.351	368.508	385.183	370.047	0.572962	-0.803488	2.33781e-08	1.47422e-06
ENSG00000134243	SORT1	ENST00000256637;ENST00000538502;ENST00000633956;ENST00000482236;ENST00000483508;ENST00000471996;ENST00000485149;ENST00000495777;ENST00000493736;ENST00000466471	sortilin 1 [Source:HGNC Symbol;Acc:HGNC:11186]	protein_coding;retained_intron;nonsense_mediated_decay;processed_transcript	6.61467	9.95022	7.61148	4.03141	3.99588	3.97124	2.01494	1.01074	2.40676e-08	1.51124e-06
ENSG00000142871	CCN1	ENST00000451137;ENST00000674743;ENST00000676007;ENST00000674818;ENST00000675083;ENST00000480413	cellular communication network factor 1 [Source:HGNC Symbol;Acc:HGNC:2654]	protein_coding;retained_intron;nonsense_mediated_decay;processed_transcript	236.154	133.039	180.976	416.7	351.438	447.376	0.452623	-1.14362	2.41716e-08	1.51134e-06
ENSG00000122378	PRXL2A	ENST00000606162;ENST00000372185;ENST00000372181;ENST00000372187;ENST00000372188;ENST00000615554	peroxiredoxin like 2A [Source:HGNC Symbol;Acc:HGNC:28651]	protein_coding	0.931693	1.56254	1.19117	0.331976	0.25121	0.398412	3.7545	1.90862	2.57639e-08	1.6041e-06
ENSG00000185101	ANO9	ENST00000532094;ENST00000526142;ENST00000524802;ENST00000534161;ENST00000332826;ENST00000528927;ENST00000525857;ENST00000525804	anoctamin 9 [Source:HGNC Symbol;Acc:HGNC:20679]	retained_intron;protein_coding	0.84588	1.33045	1.22105	0.337237	0.272268	0.319241	3.65803	1.87107	2.60873e-08	1.61165e-06
ENSG00000228526	MIR34AHG	ENST00000635687;ENST00000437157;ENST00000635405;ENST00000632503	MIR34A host gene [Source:HGNC Symbol;Acc:HGNC:51913]	lncRNA	2.03863	0.0222815	2.65786	0.0330543	0.0106726	0.0239246	69.751	6.12414	2.61036e-08	1.61165e-06
ENSG00000163840	DTX3L	ENST00000296161;ENST00000383661	deltex E3 ubiquitin ligase 3L [Source:HGNC Symbol;Acc:HGNC:30323]	protein_coding	12.5136	16.3426	12.1723	6.99458	6.46516	7.08918	1.99663	0.997567	2.66116e-08	1.63617e-06
ENSG00000025423	HSD17B6	ENST00000322165;ENST00000553476;ENST00000555805;ENST00000554150;ENST00000554643;ENST00000554155;ENST00000556650;ENST00000556481;ENST00000556875;ENST00000555159	hydroxysteroid 17-beta dehydrogenase 6 [Source:HGNC Symbol;Acc:HGNC:23316]	protein_coding;processed_transcript	1.11085	1.05289	0.780365	0.231902	0.103469	0.0821221	7.05187	2.81801	2.80526e-08	1.71761e-06
ENSG00000157111	TMEM171	ENST00000454765;ENST00000287773	transmembrane protein 171 [Source:HGNC Symbol;Acc:HGNC:27031]	protein_coding	3.12077	3.87414	4.19784	1.0247	0.977069	0.893761	3.86553	1.95066	2.90109e-08	1.76628e-06
ENSG00000077264	PAK3	ENST00000372007;ENST00000519681;ENST00000425146;ENST00000262836;ENST00000487802;ENST00000484442;ENST00000446737;ENST00000620137;ENST00000360648;ENST00000372010;ENST00000429193;ENST00000518291;ENST00000417227	p21 (RAC1) activated kinase 3 [Source:HGNC Symbol;Acc:HGNC:8592]	protein_coding;processed_transcript	0.0856245	0.191413	0.157409	0.0153288	0.0192577	0.0203343	7.9104	2.98375	2.90868e-08	1.76628e-06
ENSG00000174738	NR1D2	ENST00000312521;ENST00000468700;ENST00000492552;ENST00000383773;ENST00000472780	nuclear receptor subfamily 1 group D member 2 [Source:HGNC Symbol;Acc:HGNC:7963]	protein_coding;retained_intron;processed_transcript;nonsense_mediated_decay	2.26949	2.12809	2.08165	4.45467	4.4406	4.52599	0.482758	-1.05063	2.92571e-08	1.76934e-06
ENSG00000143036	SLC44A3	ENST00000532427;ENST00000467909;ENST00000271227;ENST00000529450;ENST00000422520;ENST00000475883;ENST00000446120;ENST00000530397;ENST00000532670;ENST00000527077	solute carrier family 44 member 3 [Source:HGNC Symbol;Acc:HGNC:28689]	protein_coding;nonsense_mediated_decay;processed_transcript	11.9386	14.8327	13.3312	6.29856	6.014	6.7779	2.10066	1.07084	3.00153e-08	1.80778e-06
ENSG00000130303	BST2	ENST00000252593;ENST00000533098;ENST00000527220	bone marrow stromal cell antigen 2 [Source:HGNC Symbol;Acc:HGNC:1119]	protein_coding;retained_intron;processed_transcript	159.382	180.011	158.906	89.1598	84.1791	92.2629	1.87611	0.907748	3.02807e-08	1.81635e-06
ENSG00000267059	AC005943	ENST00000585937	novel transcript, readthrough between UQCR11 and MBD3	nonsense_mediated_decay	0.0001	5.21648	6.69425	0.0001	0.0001	0.0001	39702.8	15.277	3.05793e-08	1.82684e-06
ENSG00000184497	TMEM255B	ENST00000375353;ENST00000488362;ENST00000467169;ENST00000483678;ENST00000375348;ENST00000498692	transmembrane protein 255B [Source:HGNC Symbol;Acc:HGNC:28297]	protein_coding;processed_transcript	3.43314	3.00608	3.05026	1.41933	1.30793	1.36412	2.31939	1.21374	3.09467e-08	1.84133e-06
ENSG00000111344	RASAL1	ENST00000546530;ENST00000418411;ENST00000546727;ENST00000548055;ENST00000446861;ENST00000548972;ENST00000547810;ENST00000551051;ENST00000261729;ENST00000549444	RAS protein activator like 1 [Source:HGNC Symbol;Acc:HGNC:9873]	protein_coding;processed_transcript;retained_intron	0.297805	0.368448	0.336114	0.0001	0.0368543	0.0001	27.0513	4.75763	3.12017e-08	1.84905e-06
ENSG00000272636	DOC2B	ENST00000613549;ENST00000609727;ENST00000343572	double C2 domain beta [Source:HGNC Symbol;Acc:HGNC:2986]	protein_coding;processed_transcript;retained_intron	6.4842	7.95916	7.73147	3.75364	3.73549	3.8094	1.96263	0.972789	3.23797e-08	1.90699e-06
ENSG00000249746	AC099509	ENST00000502437	novel transcript	lncRNA	4.80845	2.10751	4.02037	0.481731	0.450629	0.681106	6.77816	2.76089	3.2438e-08	1.90699e-06
ENSG00000197635	DPP4	ENST00000360534;ENST00000434918;ENST00000490286;ENST00000628861;ENST00000497461;ENST00000413651;ENST00000491591;ENST00000461836;ENST00000468903;ENST00000416189;ENST00000494507	dipeptidyl peptidase 4 [Source:HGNC Symbol;Acc:HGNC:3009]	protein_coding;nonsense_mediated_decay;retained_intron;processed_transcript	60.4928	64.2233	61.0507	33.4718	33.7529	33.5876	1.8427	0.881822	3.26663e-08	1.91279e-06
ENSG00000104635	SLC39A14	ENST00000381237;ENST00000517370;ENST00000519960;ENST00000520832;ENST00000520644;ENST00000522881;ENST00000524285;ENST00000240095;ENST00000518348;ENST00000359741;ENST00000517552;ENST00000289952	solute carrier family 39 member 14 [Source:HGNC Symbol;Acc:HGNC:20858]	protein_coding;retained_intron	20.5463	31.6532	20.2892	11.1364	11.0009	11.7091	2.14169	1.09875	3.46485e-08	2.02084e-06
ENSG00000257390	AC023055	ENST00000546837;ENST00000546813;ENST00000548593;ENST00000552719;ENST00000550124	novel protein	protein_coding;nonsense_mediated_decay;processed_transcript	0.391708	0.361334	0.293335	7.28167	5.61623	0.502439	0.0780859	-3.67879	3.51567e-08	2.04241e-06
ENSG00000254656	RTL1	ENST00000534062;ENST00000649591	retrotransposon Gag like 1 [Source:HGNC Symbol;Acc:HGNC:14665]	protein_coding	21.067	23.9839	21.9308	10.796	12.602	11.7906	1.9035	0.928658	3.55854e-08	2.05921e-06
ENSG00000186814	ZSCAN30	ENST00000589178;ENST00000590777;ENST00000420878;ENST00000601405;ENST00000588832;ENST00000588448;ENST00000639929;ENST00000592211;ENST00000610712;ENST00000333206;ENST00000592598;ENST00000592278	zinc finger and SCAN domain containing 30 [Source:HGNC Symbol;Acc:HGNC:33517]	protein_coding;retained_intron;processed_transcript	1.09957	0.936613	1.11777	0.338114	0.249654	0.377295	3.26813	1.70847	3.69605e-08	2.13042e-06
ENSG00000176485	PLAAT3	ENST00000323646;ENST00000415826;ENST00000394613;ENST00000540943;ENST00000639271;ENST00000544269	phospholipase A and acyltransferase 3 [Source:HGNC Symbol;Acc:HGNC:17825]	protein_coding;processed_transcript	12.4537	14.8988	10.9586	6.56735	5.7941	5.20637	2.18076	1.12483	4.1271e-08	2.36963e-06
ENSG00000124216	SNAI1	ENST00000244050	snail family transcriptional repressor 1 [Source:HGNC Symbol;Acc:HGNC:11128]	protein_coding	9.74927	6.40865	10.6951	20.8104	20.4834	19.412	0.442346	-1.17675	4.2531e-08	2.42733e-06
ENSG00000130164	LDLR	ENST00000558518;ENST00000535915;ENST00000558013;ENST00000560467;ENST00000560502;ENST00000252444;ENST00000545707;ENST00000560628;ENST00000559340;ENST00000558528;ENST00000557958;ENST00000455727;ENST00000557933;ENST00000560173	low density lipoprotein receptor [Source:HGNC Symbol;Acc:HGNC:6547]	protein_coding;retained_intron;processed_transcript;nonsense_mediated_decay	3.94129	4.49541	5.08551	6.63319	10.4871	12.7242	0.453089	-1.14213	4.26049e-08	2.42733e-06
ENSG00000164619	BMPER	ENST00000649409;ENST00000649985;ENST00000444773;ENST00000648982;ENST00000648848;ENST00000448280;ENST00000297161;ENST00000494786;ENST00000648618;ENST00000648445;ENST00000648229;ENST00000436222;ENST00000650202;ENST00000648856;ENST00000650533;ENST00000650544;ENST00000649771;ENST00000648392;ENST00000650206;ENST00000649232;ENST00000649002;ENST00000476525;ENST00000496609;ENST00000647703;ENST00000647656…	BMP binding endothelial regulator [Source:HGNC Symbol;Acc:HGNC:24154]	protein_coding;nonsense_mediated_decay;processed_transcript;retained_intron	0.38483	0.253484	0.28699	0.901266	0.975607	1.01602	0.319854	-1.64452	4.42039e-08	2.50874e-06
ENSG00000285043	AC093512	ENST00000566897;ENST00000627059;ENST00000338110;ENST00000562240;ENST00000575627;ENST00000395248;ENST00000566280;ENST00000568435;ENST00000567249	uncharaterized LOC112694756 [Source:NCBI gene (formerly Entrezgene);Acc:112694756]	protein_coding;retained_intron	97.0238	68.0006	91.0643	35.2625	28.3843	47.4919	2.30423	1.20428	4.97431e-08	2.8123e-06
ENSG00000082482	KCNK2	ENST00000444842;ENST00000486921;ENST00000391894;ENST00000457122;ENST00000474771;ENST00000478774;ENST00000467031;ENST00000391895;ENST00000470177	potassium two pore domain channel subfamily K member 2 [Source:HGNC Symbol;Acc:HGNC:6277]	protein_coding;nonsense_mediated_decay	0.545891	1.2576	0.906551	0.193106	0.194576	0.142103	5.11537	2.35484	5.03793e-08	2.83739e-06
ENSG00000100024	UPB1	ENST00000382760;ENST00000486043;ENST00000326010;ENST00000498140;ENST00000415388	beta-ureidopropionase 1 [Source:HGNC Symbol;Acc:HGNC:16297]	protein_coding;retained_intron;processed_transcript;nonsense_mediated_decay	0.169335	0.0694605	0.129578	0.00933886	0.013571	0.0001	16.0094	4.00085	5.2679e-08	2.94949e-06
ENSG00000115758	ODC1	ENST00000446285;ENST00000234111;ENST00000405333;ENST00000443218	ornithine decarboxylase 1 [Source:HGNC Symbol;Acc:HGNC:8109]	processed_transcript;protein_coding	35.2431	24.8569	29.8827	54.1084	56.9416	56.98	0.535516	-0.900998	5.27695e-08	2.94949e-06
ENSG00000104213	PDGFRL	ENST00000251630;ENST00000541323;ENST00000523248;ENST00000673645	platelet derived growth factor receptor like [Source:HGNC Symbol;Acc:HGNC:8805]	protein_coding;processed_transcript	3.15921	6.68448	3.14256	1.17995	1.2092	0.976907	3.858	1.94785	5.31451e-08	2.95262e-06
ENSG00000135124	P2RX4	ENST00000543984;ENST00000499638;ENST00000359949;ENST00000538701;ENST00000314442;ENST00000337233;ENST00000543430;ENST00000540930;ENST00000542067;ENST00000543171;ENST00000397924;ENST00000543318;ENST00000538417;ENST00000541187	purinergic receptor P2X 4 [Source:HGNC Symbol;Acc:HGNC:8535]	nonsense_mediated_decay;retained_intron;protein_coding;processed_transcript	7.34711	6.12866	6.94708	3.27419	3.75914	3.45924	1.94641	0.960817	5.32256e-08	2.95262e-06
ENSG00000145506	NKD2	ENST00000513296;ENST00000296849;ENST00000274150;ENST00000523688;ENST00000519933	NKD inhibitor of WNT signaling pathway 2 [Source:HGNC Symbol;Acc:HGNC:17046]	retained_intron;protein_coding	1.11968	1.05847	1.11341	0.284069	0.164588	0.24802	4.72465	2.24021	5.56062e-08	3.07313e-06
ENSG00000174827	PDZK1	ENST00000429537;ENST00000443667;ENST00000344770;ENST00000451928;ENST00000417171;ENST00000466386;ENST00000465595	PDZ domain containing 1 [Source:HGNC Symbol;Acc:HGNC:8821]	processed_transcript;protein_coding	17.934	19.1386	16.7503	8.67484	9.2808	9.23059	1.97979	0.985344	5.85691e-08	3.2248e-06
ENSG00000248871	TNFSF12-TNFSF13	ENST00000293826	TNFSF12-TNFSF13 readthrough [Source:HGNC Symbol;Acc:HGNC:33537]	protein_coding	2.12286	2.09512	0.0001	0.0001	0.0001	0.0001	14060.3	13.7793	5.88495e-08	3.22819e-06
ENSG00000146416	AIG1	ENST00000494282;ENST00000646199;ENST00000357847;ENST00000367596;ENST00000275235;ENST00000447498;ENST00000367601;ENST00000470265;ENST00000458219;ENST00000629020	androgen induced 1 [Source:HGNC Symbol;Acc:HGNC:21607]	protein_coding;retained_intron	4.41749	4.24055	4.27141	2.21287	1.87008	2.20275	2.05696	1.04052	5.93765e-08	3.24504e-06
ENSG00000106688	SLC1A1	ENST00000262352;ENST00000422398;ENST00000490167	solute carrier family 1 member 1 [Source:HGNC Symbol;Acc:HGNC:10939]	protein_coding;processed_transcript	5.97656	7.0706	5.9653	2.8312	2.70455	2.87597	2.26023	1.17647	5.99564e-08	3.26464e-06
ENSG00000136048	DRAM1	ENST00000258534;ENST00000551403;ENST00000549365;ENST00000546729;ENST00000549066;ENST00000544152;ENST00000614926	DNA damage regulated autophagy modulator 1 [Source:HGNC Symbol;Acc:HGNC:25645]	protein_coding;nonsense_mediated_decay;retained_intron	22.2513	21.4449	31.0034	4.7979	8.5012	12.0773	2.94366	1.55761	6.32233e-08	3.42986e-06
ENSG00000285920	AC087721	ENST00000668616;ENST00000661438;ENST00000649527	novel protein	processed_transcript;protein_coding	0.915997	1.23478	0.0001	0.0001	0.0001	0.0001	7169.58	12.8077	6.52052e-08	3.52443e-06
ENSG00000124406	ATP8A1	ENST00000381668;ENST00000506602;ENST00000515872;ENST00000504024;ENST00000514372;ENST00000506713;ENST00000264449;ENST00000510289;ENST00000511858;ENST00000504510	ATPase phospholipid transporting 8A1 [Source:HGNC Symbol;Acc:HGNC:13531]	protein_coding;nonsense_mediated_decay;retained_intron	0.105088	0.186716	0.131511	0.0214087	0.0220282	0.0222841	6.44108	2.6873	6.58815e-08	3.54798e-06
ENSG00000124225	PMEPA1	ENST00000395816;ENST00000265626;ENST00000347215;ENST00000341744;ENST00000395819;ENST00000472841;ENST00000414037;ENST00000395814	prostate transmembrane protein, androgen induced 1 [Source:HGNC Symbol;Acc:HGNC:14107]	protein_coding;processed_transcript	46.1829	44.594	46.9973	78.3391	78.1719	79.6169	0.583473	-0.777262	6.67804e-08	3.58331e-06
ENSG00000149294	NCAM1	ENST00000528158;ENST00000533073;ENST00000401611;ENST00000534046;ENST00000529356;ENST00000615285;ENST00000534516;ENST00000316851;ENST00000530090;ENST00000618266;ENST00000619839;ENST00000524916;ENST00000615112;ENST00000525691;ENST00000617166;ENST00000531044;ENST00000528590;ENST00000621850;ENST00000613217;ENST00000530543;ENST00000621518;ENST00000621128;ENST00000615525;ENST00000531817;ENST00000533226…	neural cell adhesion molecule 1 [Source:HGNC Symbol;Acc:HGNC:7656]	protein_coding;retained_intron;processed_transcript;nonsense_mediated_decay	6.68905	6.98496	6.87066	3.67112	3.75258	3.72987	1.84198	0.881258	6.73217e-08	3.59927e-06
ENSG00000120756	PLS1	ENST00000457734;ENST00000497199;ENST00000460104;ENST00000475296;ENST00000495744;ENST00000497002;ENST00000483373;ENST00000461644;ENST00000483507;ENST00000337777;ENST00000464320;ENST00000476044	plastin 1 [Source:HGNC Symbol;Acc:HGNC:9090]	protein_coding;retained_intron	4.61636	5.32232	4.32338	2.22467	1.71768	2.18256	2.32853	1.21942	6.82989e-08	3.63834e-06
ENSG00000198830	HMGN2	ENST00000361427;ENST00000460563;ENST00000466194;ENST00000493418;ENST00000463817;ENST00000619352;ENST00000464888;ENST00000467700;ENST00000479815;ENST00000468388	high mobility group nucleosomal binding domain 2 [Source:HGNC Symbol;Acc:HGNC:4986]	protein_coding;processed_transcript	38.3883	31.7657	35.4599	61.8469	59.9946	98.8925	0.478466	-1.06351	6.95979e-08	3.69419e-06
ENSG00000134709	HOOK1	ENST00000371208;ENST00000465876;ENST00000491135;ENST00000474695;ENST00000455990;ENST00000466803	hook microtubule tethering protein 1 [Source:HGNC Symbol;Acc:HGNC:19884]	protein_coding;processed_transcript	2.44443	3.82643	2.4447	1.28048	0.587367	0.621481	3.50117	1.80784	7.14422e-08	3.7785e-06
ENSG00000029364	SLC39A9	ENST00000031146;ENST00000628474;ENST00000336643;ENST00000555840;ENST00000556605;ENST00000554023;ENST00000556125;ENST00000554059;ENST00000557046;ENST00000555245;ENST00000538956	solute carrier family 39 member 9 [Source:HGNC Symbol;Acc:HGNC:20182]	protein_coding;nonsense_mediated_decay;retained_intron;processed_transcript	2.55768	6.58433	5.3148	1.74288	1.40525	1.56168	3.06951	1.61801	7.18311e-08	3.7855e-06
ENSG00000159335	PTMS	ENST00000540667;ENST00000309083;ENST00000389462;ENST00000538057	parathymosin [Source:HGNC Symbol;Acc:HGNC:9629]	processed_transcript;protein_coding	49.6728	47.7636	53.8747	85.4359	88.4315	85.4958	0.583395	-0.777456	7.21632e-08	3.78947e-06
ENSG00000163121	NEURL3	ENST00000451794;ENST00000444588;ENST00000310865;ENST00000435380	neuralized E3 ubiquitin protein ligase 3 [Source:HGNC Symbol;Acc:HGNC:25162]	protein_coding;retained_intron	1.84152	2.04448	1.55402	0.509226	0.337049	0.539293	3.9262	1.97313	8.12745e-08	4.25279e-06
ENSG00000101350	KIF3B	ENST00000375712	kinesin family member 3B [Source:HGNC Symbol;Acc:HGNC:6320]	protein_coding	12.8726	13.5549	13.1221	21.7266	22.2101	23.0175	0.590695	-0.759515	8.93606e-08	4.65938e-06
ENSG00000198797	BRINP2	ENST00000361539;ENST00000478325;ENST00000460161	BMP/retinoic acid inducible neural specific 2 [Source:HGNC Symbol;Acc:HGNC:13746]	protein_coding;processed_transcript	0.490032	1.11086	0.390129	0.0001	0.071184	0.0259364	20.4795	4.35611	9.18705e-08	4.77338e-06
ENSG00000177182	CLVS1	ENST00000518592;ENST00000522621;ENST00000524095;ENST00000521189;ENST00000520712;ENST00000523868;ENST00000522928;ENST00000518858;ENST00000518426;ENST00000325897;ENST00000519846	clavesin 1 [Source:HGNC Symbol;Acc:HGNC:23139]	protein_coding;retained_intron;processed_transcript	0.654681	0.680069	0.505352	0.181607	0.171651	0.123974	3.85578	1.94702	1.01198e-07	5.23958e-06
ENSG00000135378	PRRG4	ENST00000257836	proline rich and Gla domain 4 [Source:HGNC Symbol;Acc:HGNC:30799]	protein_coding	1.08715	2.20282	1.23221	0.458031	0.34831	0.419099	3.69025	1.88372	1.05665e-07	5.45174e-06
ENSG00000186187	ZNRF1	ENST00000566250;ENST00000568844;ENST00000335325;ENST00000567962;ENST00000579084;ENST00000568351;ENST00000566244;ENST00000564320;ENST00000568511;ENST00000320619;ENST00000568494	zinc and ring finger 1 [Source:HGNC Symbol;Acc:HGNC:18452]	protein_coding;retained_intron;processed_transcript	1.72672	2.47543	1.99137	0.905275	0.631137	0.826787	2.62082	1.39002	1.11292e-07	5.72205e-06
ENSG00000189403	HMGB1	ENST00000490788;ENST00000339872;ENST00000399489;ENST00000341423;ENST00000326004;ENST00000468384;ENST00000405805;ENST00000399494	high mobility group box 1 [Source:HGNC Symbol;Acc:HGNC:4983]	processed_transcript;protein_coding	10.6436	16.0711	9.73718	23.4896	22.5402	25.3988	0.510327	-0.970507	1.19107e-07	6.10256e-06
ENSG00000104267	CA2	ENST00000285379;ENST00000520996;ENST00000518231;ENST00000520127;ENST00000522742	carbonic anhydrase 2 [Source:HGNC Symbol;Acc:HGNC:1373]	protein_coding;retained_intron;nonsense_mediated_decay	11.8237	14.7374	13.1998	5.83216	6.67617	4.91731	2.28175	1.19014	1.24343e-07	6.34882e-06
ENSG00000156510	HKDC1	ENST00000354624;ENST00000470920;ENST00000488706	hexokinase domain containing 1 [Source:HGNC Symbol;Acc:HGNC:23302]	protein_coding;processed_transcript	27.6869	28.7288	27.8468	15.8459	15.6337	15.1098	1.80862	0.854887	1.28661e-07	6.54661e-06
ENSG00000104951	IL4I1	ENST00000391826;ENST00000596011;ENST00000595948;ENST00000597295;ENST00000601717;ENST00000596022;ENST00000593956;ENST00000341114	interleukin 4 induced 1 [Source:HGNC Symbol;Acc:HGNC:19094]	protein_coding;nonsense_mediated_decay	15.6761	27.732	15.7515	9.57718	7.69827	7.58894	2.37929	1.25053	1.30671e-07	6.62604e-06
ENSG00000110446	SLC15A3	ENST00000541505;ENST00000227880;ENST00000543406;ENST00000538739;ENST00000536491;ENST00000536784;ENST00000537307;ENST00000540272;ENST00000544101	solute carrier family 15 member 3 [Source:HGNC Symbol;Acc:HGNC:18068]	nonsense_mediated_decay;protein_coding;retained_intron	0.524466	0.93833	0.602917	0.151197	0.178517	0.178223	4.06686	2.02392	1.33621e-07	6.75246e-06
ENSG00000160796	NBEAL2	ENST00000651450;ENST00000486870;ENST00000450053;ENST00000651747;ENST00000651350;ENST00000476095;ENST00000461036;ENST00000469349;ENST00000475689;ENST00000651453;ENST00000416683;ENST00000652744;ENST00000477412;ENST00000423436;ENST00000441027;ENST00000652242;ENST00000443829	neurobeachin like 2 [Source:HGNC Symbol;Acc:HGNC:31928]	retained_intron;protein_coding;nonsense_mediated_decay	1.93405	2.53391	2.73969	1.18765	1.01008	1.00851	2.248	1.16864	1.34412e-07	6.76925e-06
ENSG00000198478	SH3BGRL2	ENST00000369838	SH3 domain binding glutamate rich protein like 2 [Source:HGNC Symbol;Acc:HGNC:15567]	protein_coding	2.16151	1.49066	2.21194	0.447375	0.678321	0.638542	3.32388	1.73287	1.40092e-07	7.03128e-06
ENSG00000105825	TFPI2	ENST00000650573;ENST00000222543;ENST00000451238;ENST00000461482;ENST00000647793;ENST00000649913	tissue factor pathway inhibitor 2 [Source:HGNC Symbol;Acc:HGNC:11761]	protein_coding;retained_intron	129.034	118.773	125.79	219.482	202.767	209.594	0.591281	-0.758084	1.44941e-07	7.25001e-06
ENSG00000099860	GADD45B	ENST00000215631;ENST00000587345;ENST00000592937;ENST00000585359;ENST00000593043;ENST00000586759;ENST00000587887	growth arrest and DNA damage inducible beta [Source:HGNC Symbol;Acc:HGNC:4096]	protein_coding;retained_intron;nonsense_mediated_decay	4.08231	3.40071	8.51531	15.988	14.456	15.3608	0.349272	-1.51758	1.4597e-07	7.27682e-06
ENSG00000070367	EXOC5	ENST00000554011;ENST00000621441;ENST00000554934;ENST00000340918;ENST00000413566;ENST00000554598;ENST00000555749;ENST00000556911;ENST00000555148;ENST00000556629;ENST00000556318	exocyst complex component 5 [Source:HGNC Symbol;Acc:HGNC:10696]	retained_intron;protein_coding;processed_transcript;nonsense_mediated_decay	1.96041	1.43683	1.8233	3.59203	3.2192	3.23274	0.519768	-0.94406	1.5155e-07	7.52952e-06
ENSG00000130590	SAMD10	ENST00000369886;ENST00000450107;ENST00000498830;ENST00000478694	sterile alpha motif domain containing 10 [Source:HGNC Symbol;Acc:HGNC:16129]	protein_coding;processed_transcript	2.4142	3.62867	2.65432	0.872137	0.413214	0.889559	3.99888	1.99959	1.53957e-07	7.62344e-06
ENSG00000068697	LAPTM4A	ENST00000175091;ENST00000483117	lysosomal protein transmembrane 4 alpha [Source:HGNC Symbol;Acc:HGNC:6924]	protein_coding;retained_intron	86.1684	93.3222	83.8466	150.76	148.038	140.186	0.599879	-0.737257	1.55332e-07	7.6658e-06
ENSG00000223749	MIR503HG	ENST00000659680;ENST00000440570;ENST00000666697;ENST00000457876;ENST00000445415;ENST00000414769;ENST00000441492;ENST00000655068;ENST00000670930;ENST00000673627	MIR503 host gene [Source:HGNC Symbol;Acc:HGNC:28258]	lncRNA	2.64256	2.45079	1.58642	8.10157	4.3661	6.26612	0.356563	-1.48777	1.58437e-07	7.7729e-06
ENSG00000243742	RPLP0P2	ENST00000496593;ENST00000490750;ENST00000478959;ENST00000475561;ENST00000492786;ENST00000475331	ribosomal protein lateral stalk subunit P0 pseudogene 2 [Source:HGNC Symbol;Acc:HGNC:17960]	processed_transcript;transcribed_processed_pseudogene	0.311687	0.550477	0.560746	0.108384	0.0351138	0.0383814	7.8234	2.9678	1.58897e-07	7.7729e-06
ENSG00000135744	AGT	ENST00000366667	angiotensinogen [Source:HGNC Symbol;Acc:HGNC:333]	protein_coding	23.4595	20.8643	21.1079	11.7944	11.4711	11.102	1.90388	0.928942	1.59395e-07	7.7729e-06
ENSG00000049239	H6PD	ENST00000377403;ENST00000602477;ENST00000495451	hexose-6-phosphate dehydrogenase/glucose 1-dehydrogenase [Source:HGNC Symbol;Acc:HGNC:4795]	protein_coding;processed_transcript	13.6333	12.5585	13.5744	7.5342	7.23371	7.23443	1.80736	0.853886	1.59609e-07	7.7729e-06
ENSG00000131473	ACLY	ENST00000353196;ENST00000352035;ENST00000393896;ENST00000590151;ENST00000592970;ENST00000590770;ENST00000588779;ENST00000537919;ENST00000590735;ENST00000588547	ATP citrate lyase [Source:HGNC Symbol;Acc:HGNC:115]	protein_coding;processed_transcript;retained_intron	62.4811	62.1852	59.4519	102.666	105.382	100.751	0.596239	-0.746037	1.62225e-07	7.85294e-06
ENSG00000185986	SDHAP3	ENST00000652578;ENST00000436493;ENST00000515467	succinate dehydrogenase complex flavoprotein subunit A pseudogene 3 [Source:HGNC Symbol;Acc:HGNC:18781]	processed_transcript;transcribed_unprocessed_pseudogene	5.95031	7.86925	6.18368	3.01527	2.79396	2.63061	2.3701	1.24495	1.62501e-07	7.85294e-06
ENSG00000106554	CHCHD3	ENST00000262570;ENST00000481152;ENST00000457942;ENST00000448878;ENST00000423635;ENST00000496427	coiled-coil-helix-coiled-coil-helix domain containing 3 [Source:HGNC Symbol;Acc:HGNC:21906]	protein_coding;processed_transcript;nonsense_mediated_decay	12.6428	12.4301	10.7213	19.3071	21.5	19.8532	0.590076	-0.761028	1.62849e-07	7.85294e-06
ENSG00000087074	PPP1R15A	ENST00000200453;ENST00000600406	protein phosphatase 1 regulatory subunit 15A [Source:HGNC Symbol;Acc:HGNC:14375]	protein_coding	37.9248	31.27	38.7565	60.3479	62.5123	64.99	0.574667	-0.799201	1.74049e-07	8.36567e-06
ENSG00000106003	LFNG	ENST00000222725;ENST00000493850;ENST00000614382;ENST00000402045;ENST00000359574;ENST00000402506;ENST00000338732	LFNG O-fucosylpeptide 3-beta-N-acetylglucosaminyltransferase [Source:HGNC Symbol;Acc:HGNC:6560]	protein_coding;retained_intron	14.2764	12.5757	13.9765	22.9138	23.6012	23.134	0.586206	-0.770522	1.76418e-07	8.45203e-06
ENSG00000275400	AC006001	ENST00000622243	translocase of outer mitochondrial membrane 20 homolog (yeast) (TOMM20) pseudogene	processed_pseudogene	0.101942	0.155568	0.162512	9.24249	0.177165	10.1292	0.0214857	-5.54048	1.89938e-07	9.07029e-06
ENSG00000187720	THSD4	ENST00000355327;ENST00000567776;ENST00000567838;ENST00000567745;ENST00000261862;ENST00000620694;ENST00000357769	thrombospondin type 1 domain containing 4 [Source:HGNC Symbol;Acc:HGNC:25835]	protein_coding;retained_intron;processed_transcript	1.49363	2.18013	1.55759	0.786987	0.681018	0.822644	2.28378	1.19143	1.93936e-07	9.23136e-06
ENSG00000137642	SORL1	ENST00000260197;ENST00000532694;ENST00000534286;ENST00000527934;ENST00000529445;ENST00000534754;ENST00000524873;ENST00000532451;ENST00000527649;ENST00000530365;ENST00000528339;ENST00000524633;ENST00000525532	sortilin related receptor 1 [Source:HGNC Symbol;Acc:HGNC:11185]	protein_coding;retained_intron;processed_transcript	1.2064	0.998713	1.13599	0.53961	0.464421	0.467101	2.27111	1.1834	1.95333e-07	9.26795e-06
ENSG00000168062	BATF2	ENST00000301887;ENST00000435842;ENST00000527454;ENST00000527716;ENST00000534177	basic leucine zipper ATF-like transcription factor 2 [Source:HGNC Symbol;Acc:HGNC:25163]	protein_coding;retained_intron	1.49699	1.60264	1.23229	0.41505	0.426893	0.249768	3.968	1.98841	2.0118e-07	9.51478e-06
ENSG00000288549	AC026412	ENST00000674095;ENST00000673877;ENST00000673659	novel trancript	lncRNA	0.309813	0.47112	0.431159	0.0436795	0.0001	0.0618825	11.4714	3.51997	2.07396e-07	9.77741e-06
ENSG00000204740	MALRD1	ENST00000454679;ENST00000418367;ENST00000377266;ENST00000492202;ENST00000377265;ENST00000480707	MAM and LDL receptor class A domain containing 1 [Source:HGNC Symbol;Acc:HGNC:24331]	protein_coding;processed_transcript	0.290837	0.346372	0.316594	0.0419493	0.0786933	0.0731309	4.92226	2.29932	2.09024e-07	9.80156e-06
ENSG00000156453	PCDH1	ENST00000394536;ENST00000287008;ENST00000515351;ENST00000503492;ENST00000511044;ENST00000505937;ENST00000514773;ENST00000357517	protocadherin 1 [Source:HGNC Symbol;Acc:HGNC:8655]	protein_coding;processed_transcript;nonsense_mediated_decay	3.48462	5.30439	3.22935	1.64603	0.951023	1.68738	2.80512	1.48806	2.09236e-07	9.80156e-06
ENSG00000166387	PPFIBP2	ENST00000530181;ENST00000299492;ENST00000532172;ENST00000532416;ENST00000529575;ENST00000528947;ENST00000529321;ENST00000650027;ENST00000525597;ENST00000528929;ENST00000530081;ENST00000530582;ENST00000524548;ENST00000526873;ENST00000533792;ENST00000534409;ENST00000524495;ENST00000532381;ENST00000532112;ENST00000528883;ENST00000530189;ENST00000532926;ENST00000529021;ENST00000527790;ENST00000529664…	PPFIA binding protein 2 [Source:HGNC Symbol;Acc:HGNC:9250]	protein_coding;retained_intron;processed_transcript	0.393232	0.420036	0.294065	0.0765057	0.0705565	0.115537	4.21682	2.07616	2.21719e-07	1.03534e-05
ENSG00000171608	PIK3CD	ENST00000377346;ENST00000484851;ENST00000479223;ENST00000536656;ENST00000543390;ENST00000628140;ENST00000481137;ENST00000361110	phosphatidylinositol-4,5-bisphosphate 3-kinase catalytic subunit delta [Source:HGNC Symbol;Acc:HGNC:8977]	protein_coding;processed_transcript;retained_intron	7.1037	7.7612	7.63055	4.07937	4.24033	3.70565	1.87067	0.903554	2.23054e-07	1.03829e-05
ENSG00000099282	TSPAN15	ENST00000478112;ENST00000373290;ENST00000475069;ENST00000459981;ENST00000470508;ENST00000486093;ENST00000452130;ENST00000490083	tetraspanin 15 [Source:HGNC Symbol;Acc:HGNC:23298]	retained_intron;protein_coding;processed_transcript	22.4436	20.2167	22.1075	11.1115	11.7785	12.2869	1.8412	0.880646	2.27904e-07	1.05753e-05
ENSG00000112139	MDGA1	ENST00000434837;ENST00000373401;ENST00000478143;ENST00000505425;ENST00000515437;ENST00000650466;ENST00000508399;ENST00000418178;ENST00000502298;ENST00000503419;ENST00000510077	MAM domain containing glycosylphosphatidylinositol anchor 1 [Source:HGNC Symbol;Acc:HGNC:19267]	protein_coding;retained_intron;nonsense_mediated_decay;processed_transcript	1.1078	1.20911	1.24333	0.561219	0.416297	0.479803	2.44301	1.28866	2.39413e-07	1.10745e-05
ENSG00000115041	KCNIP3	ENST00000468529;ENST00000377181;ENST00000295225;ENST00000360990;ENST00000475491;ENST00000486055;ENST00000461336	potassium voltage-gated channel interacting protein 3 [Source:HGNC Symbol;Acc:HGNC:15523]	protein_coding;processed_transcript;retained_intron	1.08119	1.73193	1.17966	0.497165	0.446495	0.420677	2.92653	1.54919	2.61018e-07	1.20362e-05
ENSG00000170485	NPAS2	ENST00000335681;ENST00000433408;ENST00000474550;ENST00000495559;ENST00000450763;ENST00000448812;ENST00000471974;ENST00000427413;ENST00000490052;ENST00000451740;ENST00000492373;ENST00000486017	neuronal PAS domain protein 2 [Source:HGNC Symbol;Acc:HGNC:7895]	protein_coding;retained_intron;processed_transcript	1.89864	1.81367	1.86753	0.956542	0.718769	0.837081	2.22093	1.15116	2.73422e-07	1.25689e-05
ENSG00000119125	GDA	ENST00000475764;ENST00000358399;ENST00000545168;ENST00000376986;ENST00000238018;ENST00000489618;ENST00000414671;ENST00000436438;ENST00000477618	guanine deaminase [Source:HGNC Symbol;Acc:HGNC:4212]	nonsense_mediated_decay;protein_coding;processed_transcript	0.795358	1.32545	1.3253	0.268959	0.392544	0.389071	3.28022	1.71379	2.79426e-07	1.2805e-05
ENSG00000104833	TUBB4A	ENST00000264071;ENST00000594290;ENST00000598006;ENST00000594075;ENST00000601152;ENST00000597686;ENST00000595324;ENST00000596291;ENST00000601640;ENST00000594276;ENST00000600216;ENST00000596926;ENST00000598635	tubulin beta 4A class IVa [Source:HGNC Symbol;Acc:HGNC:20774]	protein_coding;nonsense_mediated_decay	0.305596	0.323977	0.144696	0.0151385	0.044695	0.0147878	10.376	3.37518	2.8364e-07	1.29579e-05
ENSG00000138663	COPS4	ENST00000503682;ENST00000264389;ENST00000509093;ENST00000511653;ENST00000507376;ENST00000510801;ENST00000509317;ENST00000506443;ENST00000504274;ENST00000511891;ENST00000511708	COP9 signalosome subunit 4 [Source:HGNC Symbol;Acc:HGNC:16702]	protein_coding;nonsense_mediated_decay;processed_transcript;retained_intron	4.00764	4.07138	3.90622	7.36059	7.34538	8.56154	0.515106	-0.957058	3.0186e-07	1.37477e-05
ENSG00000167193	CRK	ENST00000398970;ENST00000300574;ENST00000574295;ENST00000572145	CRK proto-oncogene, adaptor protein [Source:HGNC Symbol;Acc:HGNC:2362]	protein_coding;processed_transcript	14.6907	14.2053	13.74	23.6383	23.3799	23.8285	0.601807	-0.732628	3.05552e-07	1.3873e-05
ENSG00000270607	AC009549	ENST00000603468	novel transcript	lncRNA	11.4036	10.5274	11.2607	4.74804	4.37069	5.14018	2.32779	1.21896	3.11009e-07	1.40774e-05
ENSG00000179841	AKAP5	ENST00000394718;ENST00000320636	A-kinase anchoring protein 5 [Source:HGNC Symbol;Acc:HGNC:375]	protein_coding	0.728698	0.460747	0.487919	0.117565	0.15888	0.0521481	5.10469	2.35182	3.27805e-07	1.47923e-05
ENSG00000102317	RBM3	ENST00000376755;ENST00000489344;ENST00000376759;ENST00000491240;ENST00000354480;ENST00000466764;ENST00000491236;ENST00000485213;ENST00000490127;ENST00000472897;ENST00000488216	RNA binding motif protein 3 [Source:HGNC Symbol;Acc:HGNC:9900]	protein_coding;processed_transcript	21.6095	18.2632	22.3459	40.7436	35.4399	32.3755	0.573132	-0.80306	3.45352e-07	1.55366e-05
ENSG00000140379	BCL2A1	ENST00000335661;ENST00000267953	BCL2 related protein A1 [Source:HGNC Symbol;Acc:HGNC:991]	protein_coding	23.5866	22.7062	20.3591	9.13475	10.1745	9.30166	2.3296	1.22008	3.61785e-07	1.62264e-05
ENSG00000106617	PRKAG2	ENST00000492843;ENST00000651836;ENST00000650948;ENST00000651954;ENST00000650664;ENST00000418337;ENST00000652321;ENST00000481434;ENST00000650858;ENST00000652707;ENST00000652714;ENST00000461529;ENST00000474383;ENST00000488258;ENST00000652159;ENST00000392801;ENST00000487375;ENST00000491938;ENST00000652572;ENST00000483775;ENST00000287878;ENST00000652136;ENST00000479461;ENST00000651303;ENST00000485183…	protein kinase AMP-activated non-catalytic subunit gamma 2 [Source:HGNC Symbol;Acc:HGNC:9386]	protein_coding;nonsense_mediated_decay;retained_intron;processed_transcript	2.26623	4.12331	2.34956	1.26675	1.17628	1.3478	2.30532	1.20497	3.641e-07	1.62448e-05
ENSG00000259674	AC092868	ENST00000557949	ribosomal protein L7a (RPL7A) pseudogene	processed_pseudogene	2.67745	3.93716	2.53201	0.421987	0.560495	0.815851	5.08616	2.34658	3.64396e-07	1.62448e-05
ENSG00000125772	GPCPD1	ENST00000379019;ENST00000481038;ENST00000481690;ENST00000462080;ENST00000418646;ENST00000473797;ENST00000633552	glycerophosphocholine phosphodiesterase 1 [Source:HGNC Symbol;Acc:HGNC:26957]	protein_coding;retained_intron;nonsense_mediated_decay;processed_transcript	1.72151	1.72666	2.12403	3.36212	3.76122	3.88604	0.506132	-0.982414	3.77216e-07	1.67657e-05
ENSG00000117676	RPS6KA1	ENST00000374168;ENST00000531113;ENST00000524436;ENST00000525582;ENST00000529454;ENST00000527264;ENST00000438977;ENST00000525525;ENST00000374166;ENST00000374163;ENST00000530607;ENST00000531382;ENST00000366866;ENST00000403732;ENST00000488985;ENST00000474934;ENST00000526792;ENST00000530305;ENST00000530003;ENST00000526040	ribosomal protein S6 kinase A1 [Source:HGNC Symbol;Acc:HGNC:10430]	protein_coding;retained_intron;nonsense_mediated_decay;processed_transcript	8.54699	9.10556	8.44335	4.06272	4.80267	5.09452	1.86935	0.902533	3.95489e-07	1.7525e-05
ENSG00000172081	MOB3A	ENST00000357066;ENST00000592280;ENST00000592143;ENST00000591326;ENST00000589902;ENST00000591236;ENST00000591638;ENST00000588048;ENST00000586676	MOB kinase activator 3A [Source:HGNC Symbol;Acc:HGNC:29802]	protein_coding;processed_transcript	13.3137	18.6755	14.8873	8.42689	8.32706	8.39727	1.86378	0.898235	3.99007e-07	1.7628e-05
ENSG00000269897	COMMD3-BMI1	ENST00000463409;ENST00000417470;ENST00000475460;ENST00000602395;ENST00000602390;ENST00000489125	COMMD3-BMI1 readthrough [Source:HGNC Symbol;Acc:HGNC:48326]	processed_transcript;nonsense_mediated_decay;protein_coding;retained_intron	0.0001	0.00367494	0.0001	0.957051	3.14333	0.0001	0.000944997	-10.0474	4.16914e-07	1.83641e-05
ENSG00000117280	RAB29	ENST00000446390;ENST00000437324;ENST00000367139;ENST00000235932;ENST00000414729;ENST00000468887;ENST00000528078;ENST00000533111;ENST00000492534	RAB29, member RAS oncogene family [Source:HGNC Symbol;Acc:HGNC:9789]	protein_coding;processed_transcript;nonsense_mediated_decay;retained_intron	7.51938	8.9935	8.47138	4.63931	2.98231	3.82126	2.18339	1.12657	4.26052e-07	1.87108e-05
ENSG00000136717	BIN1	ENST00000462958;ENST00000409400;ENST00000352848;ENST00000348750;ENST00000484253;ENST00000393040;ENST00000316724;ENST00000346226;ENST00000466111;ENST00000393041;ENST00000351659;ENST00000259238;ENST00000376113;ENST00000357970	bridging integrator 1 [Source:HGNC Symbol;Acc:HGNC:1052]	retained_intron;protein_coding;processed_transcript	19.627	22.8222	20.1532	12.3472	11.8799	10.4397	1.80583	0.852664	4.33032e-07	1.89609e-05
ENSG00000115738	ID2	ENST00000234091;ENST00000396290;ENST00000331129;ENST00000472142	inhibitor of DNA binding 2 [Source:HGNC Symbol;Acc:HGNC:5361]	protein_coding;retained_intron	11.4087	11.2373	11.4888	20.7956	18.2678	19.6923	0.58096	-0.783489	4.36042e-07	1.90362e-05
ENSG00000047932	GOPC	ENST00000535237;ENST00000052569;ENST00000368498	golgi associated PDZ and coiled-coil motif containing [Source:HGNC Symbol;Acc:HGNC:17643]	protein_coding	7.87616	6.57988	7.52448	12.6291	12.5735	11.9692	0.591323	-0.757983	4.54624e-07	1.97889e-05
ENSG00000164465	DCBLD1	ENST00000296955;ENST00000338728;ENST00000534777;ENST00000528138;ENST00000533950;ENST00000487076;ENST00000528162;ENST00000478345;ENST00000533453;ENST00000525483;ENST00000424717;ENST00000481630	discoidin, CUB and LCCL domain containing 1 [Source:HGNC Symbol;Acc:HGNC:21479]	protein_coding;processed_transcript;retained_intron;nonsense_mediated_decay	6.60649	6.24695	6.13686	10.4967	10.6507	10.4923	0.600204	-0.736475	4.57514e-07	1.98561e-05
ENSG00000076641	PAG1	ENST00000220597;ENST00000522811;ENST00000519326;ENST00000523463	phosphoprotein membrane anchor with glycosphingolipid microdomains 1 [Source:HGNC Symbol;Acc:HGNC:30043]	protein_coding;retained_intron;processed_transcript	3.34852	4.82686	3.64852	2.0312	1.99776	1.82544	2.01966	1.01412	4.61443e-07	1.99679e-05
ENSG00000113083	LOX	ENST00000231004;ENST00000503759;ENST00000639739;ENST00000508067;ENST00000513319;ENST00000505593	lysyl oxidase [Source:HGNC Symbol;Acc:HGNC:6664]	protein_coding;retained_intron;nonsense_mediated_decay;processed_transcript	7.54115	12.0823	8.12892	16.6825	17.5972	17.2813	0.538243	-0.89367	4.65291e-07	2.00755e-05
ENSG00000085721	RRN3	ENST00000198767;ENST00000429751;ENST00000563559;ENST00000327307;ENST00000561685;ENST00000564131	RRN3 homolog, RNA polymerase I transcription factor [Source:HGNC Symbol;Acc:HGNC:30346]	protein_coding;retained_intron	8.37946	7.61724	7.1936	13.078	12.8024	13.1172	0.594659	-0.749866	4.89518e-07	2.10593e-05
ENSG00000141576	RNF157	ENST00000269391;ENST00000319945;ENST00000592869;ENST00000647930;ENST00000592271;ENST00000589912;ENST00000589317;ENST00000593155;ENST00000591355;ENST00000591615	ring finger protein 157 [Source:HGNC Symbol;Acc:HGNC:29402]	protein_coding;retained_intron;processed_transcript	1.03418	1.71914	1.24639	0.485546	0.49355	0.313949	3.09325	1.62912	4.98598e-07	2.13875e-05
ENSG00000103485	QPRT	ENST00000395384;ENST00000562473;ENST00000219771;ENST00000564967;ENST00000449759	quinolinate phosphoribosyltransferase [Source:HGNC Symbol;Acc:HGNC:9755]	protein_coding;processed_transcript;retained_intron	1.20922	1.22111	1.83535	0.399864	0.452357	0.218446	3.98413	1.99426	5.02297e-07	2.14838e-05
ENSG00000133657	ATP13A3	ENST00000645621;ENST00000642744;ENST00000645319;ENST00000461660;ENST00000645538;ENST00000485194;ENST00000439040;ENST00000484023;ENST00000492983;ENST00000446356;ENST00000497567;ENST00000429136	ATPase 13A3 [Source:HGNC Symbol;Acc:HGNC:24113]	retained_intron;protein_coding	12.319	11.73	12.4821	24.1532	16.7812	23.5276	0.566708	-0.819323	5.07685e-07	2.16514e-05
ENSG00000122729	ACO1	ENST00000379923;ENST00000309951;ENST00000541043	aconitase 1 [Source:HGNC Symbol;Acc:HGNC:117]	protein_coding	15.1174	18.8882	14.9161	9.24383	9.07121	8.61524	1.8166	0.861244	5.09467e-07	2.16648e-05
ENSG00000054654	SYNE2	ENST00000554805;ENST00000358025;ENST00000441438;ENST00000458046;ENST00000557307;ENST00000555002;ENST00000554928;ENST00000556342;ENST00000557005;ENST00000555323;ENST00000553801;ENST00000674144;ENST00000357395;ENST00000554584;ENST00000553289;ENST00000554997;ENST00000556725;ENST00000673797;ENST00000553455;ENST00000673869;ENST00000344113;ENST00000341472;ENST00000553308;ENST00000555022;ENST00000555612…	spectrin repeat containing nuclear envelope protein 2 [Source:HGNC Symbol;Acc:HGNC:17084]	retained_intron;protein_coding;processed_transcript;nonsense_mediated_decay	1.4683	1.75786	1.65558	0.99812	0.64117	0.832622	1.97488	0.981766	5.12034e-07	2.17114e-05
ENSG00000095637	SORBS1	ENST00000371247;ENST00000371249;ENST00000306402;ENST00000371241;ENST00000649575;ENST00000361941;ENST00000371246;ENST00000371228;ENST00000371245;ENST00000634504;ENST00000371227;ENST00000647619;ENST00000354106;ENST00000465489;ENST00000277982;ENST00000486141;ENST00000482068;ENST00000492542;ENST00000371239;ENST00000474353;ENST00000607232;ENST00000472854;ENST00000649911	sorbin and SH3 domain containing 1 [Source:HGNC Symbol;Acc:HGNC:14565]	protein_coding;processed_transcript	1.57333	2.24921	1.82698	0.878489	0.822783	0.747972	2.30664	1.20579	5.13588e-07	2.17149e-05
ENSG00000175471	MCTP1	ENST00000429576;ENST00000515393;ENST00000508509;ENST00000506568;ENST00000312216;ENST00000513857;ENST00000510732;ENST00000503301;ENST00000507214;ENST00000514040;ENST00000505078;ENST00000513695;ENST00000514780;ENST00000505465;ENST00000512568;ENST00000505208;ENST00000509850;ENST00000512425	multiple C2 and transmembrane domain containing 1 [Source:HGNC Symbol;Acc:HGNC:26183]	protein_coding;processed_transcript;retained_intron	2.7348	3.60212	2.66564	1.51578	1.5134	1.414	2.02615	1.01874	5.1749e-07	2.17228e-05
ENSG00000125826	RBCK1	ENST00000353660;ENST00000621487;ENST00000468272;ENST00000356286;ENST00000640614;ENST00000475269;ENST00000400245;ENST00000400247;ENST00000382214;ENST00000441733;ENST00000414880;ENST00000382181;ENST00000411647;ENST00000465226;ENST00000415942	RANBP2-type and C3HC4-type zinc finger containing 1 [Source:HGNC Symbol;Acc:HGNC:15864]	protein_coding;retained_intron;processed_transcript;nonsense_mediated_decay	50.3008	58.71	52.3179	30.5287	28.6736	31.8162	1.77248	0.825772	5.17827e-07	2.17228e-05
ENSG00000160255	ITGB2	ENST00000498666;ENST00000397857;ENST00000522688;ENST00000522931;ENST00000517563;ENST00000518033;ENST00000397854;ENST00000523126;ENST00000652462;ENST00000302347;ENST00000521987;ENST00000524251;ENST00000475170;ENST00000520389;ENST00000397850;ENST00000397852;ENST00000479202;ENST00000320216;ENST00000523663;ENST00000521995;ENST00000479849;ENST00000523323;ENST00000397846;ENST00000517819;ENST00000355153	integrin subunit beta 2 [Source:HGNC Symbol;Acc:HGNC:6155]	retained_intron;protein_coding;processed_transcript;nonsense_mediated_decay	0.270781	0.188781	0.25082	0.0559424	0.0245627	0.00803855	8.02295	3.00413	5.18191e-07	2.17228e-05
ENSG00000181029	TRAPPC5	ENST00000317378;ENST00000596148;ENST00000426877;ENST00000595985	trafficking protein particle complex 5 [Source:HGNC Symbol;Acc:HGNC:23067]	protein_coding	0.301495	0.299852	0.318608	3.67537	3.45244	0.325052	0.123436	-3.01816	5.22677e-07	2.18488e-05
ENSG00000260549	MT1L	ENST00000565768;ENST00000566367	metallothionein 1L, pseudogene [Source:HGNC Symbol;Acc:HGNC:7404]	processed_transcript;transcribed_unprocessed_pseudogene	59.6501	33.822	58.7207	20.3637	18.2382	19.7481	2.60827	1.38309	5.26804e-07	2.19591e-05
ENSG00000154917	RAB6B	ENST00000285208;ENST00000488969;ENST00000469959;ENST00000460865;ENST00000477759;ENST00000486858;ENST00000543906	RAB6B, member RAS oncogene family [Source:HGNC Symbol;Acc:HGNC:14902]	protein_coding	1.90183	1.90493	1.84336	0.738373	0.784554	0.749661	2.48621	1.31395	5.28337e-07	2.19609e-05
ENSG00000166920	C15orf48	ENST00000396650;ENST00000558435;ENST00000558632;ENST00000344300	chromosome 15 open reading frame 48 [Source:HGNC Symbol;Acc:HGNC:29898]	protein_coding;retained_intron	1.39881	2.02213	1.46308	0.27984	0.437023	0.322416	4.69944	2.23249	5.61463e-07	2.32723e-05
ENSG00000115844	DLX2	ENST00000234198;ENST00000466293	distal-less homeobox 2 [Source:HGNC Symbol;Acc:HGNC:2915]	protein_coding	0.54718	0.38133	0.536019	1.88757	1.27916	1.63572	0.304955	-1.71333	5.66241e-07	2.34046e-05
ENSG00000110723	EXPH5	ENST00000265843;ENST00000531386;ENST00000533052;ENST00000524840;ENST00000526312;ENST00000525344	exophilin 5 [Source:HGNC Symbol;Acc:HGNC:30578]	protein_coding	0.132392	0.145268	0.0839996	0.0001	0.0154127	0.0001	23.1645	4.53384	5.75045e-07	2.37021e-05
ENSG00000042062	RIPOR3	ENST00000462493;ENST00000327979;ENST00000045083;ENST00000482129;ENST00000462842;ENST00000488529	RIPOR family member 3 [Source:HGNC Symbol;Acc:HGNC:16168]	retained_intron;protein_coding;processed_transcript	2.80818	3.41614	3.08513	1.50694	1.09869	1.35276	2.35183	1.23378	5.89115e-07	2.42144e-05
ENSG00000076351	SLC46A1	ENST00000612814;ENST00000619923;ENST00000582590;ENST00000584995;ENST00000584426;ENST00000618626;ENST00000582735;ENST00000581516;ENST00000578217	solute carrier family 46 member 1 [Source:HGNC Symbol;Acc:HGNC:30521]	protein_coding;retained_intron;processed_transcript	3.76719	3.76891	4.04764	2.21119	1.67599	1.61905	2.10375	1.07296	6.23507e-07	2.55569e-05
ENSG00000070404	FSTL3	ENST00000166139;ENST00000591573;ENST00000592058;ENST00000588773;ENST00000592947;ENST00000605925;ENST00000589185	follistatin like 3 [Source:HGNC Symbol;Acc:HGNC:3973]	protein_coding;processed_transcript	44.4883	29.5222	46.1851	74.5095	75.0461	73.5734	0.538682	-0.892493	6.41345e-07	2.62152e-05
ENSG00000122515	ZMIZ2	ENST00000482322;ENST00000265346;ENST00000478045;ENST00000441627;ENST00000309315;ENST00000413916;ENST00000463056;ENST00000433667;ENST00000492001;ENST00000480964;ENST00000492558;ENST00000416856;ENST00000457123;ENST00000463931;ENST00000615423	zinc finger MIZ-type containing 2 [Source:HGNC Symbol;Acc:HGNC:22229]	retained_intron;protein_coding;processed_transcript;nonsense_mediated_decay	15.2874	18.4187	18.2849	10.0814	9.29805	9.81554	1.78082	0.832545	6.57363e-07	2.67957e-05
ENSG00000173821	RNF213	ENST00000582970;ENST00000411702;ENST00000559070;ENST00000319921;ENST00000508628;ENST00000560083;ENST00000558116;ENST00000559864;ENST00000573038;ENST00000572622;ENST00000560694;ENST00000574060;ENST00000571908;ENST00000573548;ENST00000570776;ENST00000427003;ENST00000559603;ENST00000574909;ENST00000573919;ENST00000558488	ring finger protein 213 [Source:HGNC Symbol;Acc:HGNC:14539]	protein_coding;retained_intron;processed_transcript	16.5801	18.358	17.4727	10.7109	8.78796	9.90687	1.78233	0.833765	6.71786e-07	2.73082e-05
ENSG00000124593	AL365205	ENST00000335515;ENST00000456057;ENST00000487182	novel protein	nonsense_mediated_decay;retained_intron	6.02212	1.17395	5.4871	0.786325	0.727306	0.986379	5.07325	2.34291	6.83844e-07	2.7722e-05
ENSG00000137331	IER3	ENST00000376377;ENST00000259874	immediate early response 3 [Source:HGNC Symbol;Acc:HGNC:5392]	protein_coding	37.2032	41.1284	37.4095	60.659	65.4172	63.9738	0.609004	-0.715477	6.96535e-07	2.81591e-05
ENSG00000177565	TBL1XR1	ENST00000422442;ENST00000474363;ENST00000422066;ENST00000430069;ENST00000457928;ENST00000631253;ENST00000352800;ENST00000637755;ENST00000637123;ENST00000636912;ENST00000635794;ENST00000431674;ENST00000491623;ENST00000638074;ENST00000673974;ENST00000635757;ENST00000443315;ENST00000437738;ENST00000636864;ENST00000450267;ENST00000428970;ENST00000637544;ENST00000627825;ENST00000637137;ENST00000431421…	TBL1X receptor 1 [Source:HGNC Symbol;Acc:HGNC:29529]	protein_coding;retained_intron;nonsense_mediated_decay;processed_transcript	7.69224	7.57119	7.46018	3.99212	4.33682	4.46802	1.7757	0.82839	6.99343e-07	2.81954e-05
ENSG00000287023	AC018978	ENST00000670284	novel transcript	lncRNA	1.00022	0.779635	0.812677	0.114071	0.070075	0.198026	6.78369	2.76207	7.08607e-07	2.8491e-05
ENSG00000008083	JARID2	ENST00000341776;ENST00000397311;ENST00000474854	jumonji and AT-rich interaction domain containing 2 [Source:HGNC Symbol;Acc:HGNC:6196]	protein_coding;processed_transcript	3.40528	2.89226	3.5348	5.73453	5.87681	6.30374	0.548831	-0.865567	7.28169e-07	2.9198e-05
ENSG00000285551	AC067752	ENST00000395249;ENST00000461412;ENST00000344640;ENST00000373784;ENST00000395251	zinc finger protein 365 [Source:NCBI gene (formerly Entrezgene);Acc:22891]	lncRNA	0.584556	0.505729	0.50655	0.153112	0.0892165	0.0668597	5.16461	2.36866	7.46536e-07	2.98533e-05
ENSG00000167642	SPINT2	ENST00000301244;ENST00000589749;ENST00000590738;ENST00000587090;ENST00000590510;ENST00000590210;ENST00000454580;ENST00000587334;ENST00000585357;ENST00000592007;ENST00000587516	serine peptidase inhibitor, Kunitz type 2 [Source:HGNC Symbol;Acc:HGNC:11247]	protein_coding;retained_intron	1.53106	1.5774	1.16994	0.56938	0.270341	0.413317	3.41442	1.77164	7.6777e-07	3.06195e-05
ENSG00000112984	KIF20A	ENST00000394894;ENST00000502338;ENST00000503417;ENST00000513276;ENST00000504621;ENST00000511638;ENST00000508792	kinesin family member 20A [Source:HGNC Symbol;Acc:HGNC:9787]	protein_coding;nonsense_mediated_decay;retained_intron	9.11558	11.4028	10.5453	16.322	17.716	17.1721	0.606592	-0.721201	7.7091e-07	3.06619e-05
ENSG00000109511	ANXA10	ENST00000359299;ENST00000503003;ENST00000507278	annexin A10 [Source:HGNC Symbol;Acc:HGNC:534]	protein_coding;retained_intron	1.89958	2.0713	1.91305	0.61005	0.582459	0.470137	3.5389	1.8233	8.0077e-07	3.17341e-05
ENSG00000184557	SOCS3	ENST00000330871;ENST00000587578	suppressor of cytokine signaling 3 [Source:HGNC Symbol;Acc:HGNC:19391]	protein_coding	6.22881	7.3742	6.45934	11.7609	12.6082	12.2312	0.548147	-0.867366	8.0217e-07	3.17341e-05
ENSG00000155961	RAB39B	ENST00000369454	RAB39B, member RAS oncogene family [Source:HGNC Symbol;Acc:HGNC:16499]	protein_coding	0.051823	0.042456	0.076227	0.377424	0.33759	0.249444	0.176789	-2.4999	8.07361e-07	3.18541e-05
ENSG00000286714	AC093001	ENST00000663884	novel transcript	lncRNA	2.43201	2.1308	2.5152	0.422451	0.521453	0.418704	5.19446	2.37697	8.10128e-07	3.1878e-05
ENSG00000126752	SSX1	ENST00000376919	SSX family member 1 [Source:HGNC Symbol;Acc:HGNC:11335]	protein_coding	1.50617	2.22111	1.68986	0.425014	0.481153	0.309196	4.45722	2.15614	8.34496e-07	3.27495e-05
ENSG00000116675	DNAJC6	ENST00000263441;ENST00000371069;ENST00000494710;ENST00000498720;ENST00000483402;ENST00000472787;ENST00000395325;ENST00000463018	DnaJ heat shock protein family (Hsp40) member C6 [Source:HGNC Symbol;Acc:HGNC:15469]	protein_coding;processed_transcript	2.78678	2.46608	2.7481	1.0813	1.25453	1.18481	2.27259	1.18434	8.41567e-07	3.29394e-05
ENSG00000196839	ADA	ENST00000372874;ENST00000537820;ENST00000464097;ENST00000536532;ENST00000492931;ENST00000539235;ENST00000536076;ENST00000535573;ENST00000545776	adenosine deaminase [Source:HGNC Symbol;Acc:HGNC:186]	protein_coding;processed_transcript;nonsense_mediated_decay;retained_intron	9.72708	11.6448	12.9364	20.7398	20.7399	17.5869	0.580841	-0.783784	8.44502e-07	3.29668e-05
ENSG00000214706	IFRD2	ENST00000414734;ENST00000474556;ENST00000464258;ENST00000438296;ENST00000417626;ENST00000462001;ENST00000492387;ENST00000489569;ENST00000436390;ENST00000486322;ENST00000468737;ENST00000483071;ENST00000484043;ENST00000469855;ENST00000426499	interferon related developmental regulator 2 [Source:HGNC Symbol;Acc:HGNC:5457]	nonsense_mediated_decay;retained_intron;protein_coding;processed_transcript	4.91403	6.36965	4.52033	9.62197	10.0307	9.72693	0.537925	-0.894524	8.53011e-07	3.32112e-05
ENSG00000142634	EFHD2	ENST00000375980;ENST00000445566	EF-hand domain family member D2 [Source:HGNC Symbol;Acc:HGNC:28670]	protein_coding	169.876	177.354	174.956	98.3356	98.8312	101.887	1.74613	0.804158	8.83789e-07	3.43189e-05
ENSG00000137193	PIM1	ENST00000373509;ENST00000468243;ENST00000479509	Pim-1 proto-oncogene, serine/threonine kinase [Source:HGNC Symbol;Acc:HGNC:8986]	protein_coding;processed_transcript	2.61819	2.46552	2.47864	5.47138	5.2473	5.1499	0.476562	-1.06926	8.95714e-07	3.46907e-05
ENSG00000112078	KCTD20	ENST00000373731;ENST00000536244;ENST00000265344;ENST00000443316;ENST00000474988;ENST00000449081;ENST00000481911;ENST00000460983;ENST00000483557;ENST00000498267	potassium channel tetramerization domain containing 20 [Source:HGNC Symbol;Acc:HGNC:21052]	protein_coding;nonsense_mediated_decay;processed_transcript	10.3408	3.15618	11.0859	2.1265	2.87968	1.8925	3.56341	1.83326	8.99269e-07	3.47372e-05
ENSG00000187325	TAF9B	ENST00000341864;ENST00000480681	TATA-box binding protein associated factor 9b [Source:HGNC Symbol;Acc:HGNC:17306]	protein_coding;retained_intron	11.7932	10.444	10.4372	18.3178	17.6859	18.1928	0.602888	-0.730039	9.05886e-07	3.49014e-05
ENSG00000112486	CCR6	ENST00000341935;ENST00000643861;ENST00000349984;ENST00000646493;ENST00000400926	C-C motif chemokine receptor 6 [Source:HGNC Symbol;Acc:HGNC:1607]	protein_coding	2.26772	2.53403	2.07967	0.138733	0.24443	0.0001	17.9548	4.1663	9.11584e-07	3.50295e-05
ENSG00000013588	GPRC5A	ENST00000014914;ENST00000648791;ENST00000540125;ENST00000542056;ENST00000537783;ENST00000534831	G protein-coupled receptor class C group 5 member A [Source:HGNC Symbol;Acc:HGNC:9836]	protein_coding;processed_transcript;retained_intron	14.4409	14.7117	12.0082	7.40541	7.5763	7.99925	1.79108	0.840832	9.46813e-07	3.62888e-05
ENSG00000182481	KPNA2	ENST00000330459;ENST00000583269;ENST00000584026;ENST00000583392;ENST00000537025;ENST00000579754;ENST00000582898	karyopherin subunit alpha 2 [Source:HGNC Symbol;Acc:HGNC:6395]	protein_coding;nonsense_mediated_decay;retained_intron;processed_transcript	56.6994	70.6522	58.4749	99.8152	103.717	102.433	0.607346	-0.719409	9.66174e-07	3.69349e-05
ENSG00000138079	SLC3A1	ENST00000409741;ENST00000409740;ENST00000409380;ENST00000260649;ENST00000409229;ENST00000410056;ENST00000611973;ENST00000409387;ENST00000427285;ENST00000409294	solute carrier family 3 member 1 [Source:HGNC Symbol;Acc:HGNC:11025]	protein_coding	7.1115	8.82933	7.57842	4.34573	4.36444	4.40953	1.79267	0.842107	9.8418e-07	3.7526e-05
ENSG00000169429	CXCL8	ENST00000307407;ENST00000401931;ENST00000483500	C-X-C motif chemokine ligand 8 [Source:HGNC Symbol;Acc:HGNC:6025]	protein_coding;retained_intron	75.1771	228.645	77.9347	37.6378	40.6971	40.531	3.21166	1.68332	1.02059e-06	3.88142e-05
ENSG00000183208	GDPGP1	ENST00000558017;ENST00000559204;ENST00000558291;ENST00000561433;ENST00000329600	GDP-D-glucose phosphorylase 1 [Source:HGNC Symbol;Acc:HGNC:34360]	protein_coding	0.167742	0.625014	0.347317	0.048346	0.0614919	0.0638241	6.56489	2.71477	1.02537e-06	3.88887e-05
ENSG00000134569	LRP4	ENST00000529604;ENST00000378623;ENST00000534404;ENST00000527656;ENST00000529921	LDL receptor related protein 4 [Source:HGNC Symbol;Acc:HGNC:6696]	retained_intron;protein_coding	4.98773	4.7544	4.97434	7.83581	7.80689	7.75875	0.62887	-0.669167	1.02783e-06	3.88887e-05
ENSG00000075790	BCAP29	ENST00000005259;ENST00000491150;ENST00000494086;ENST00000445771;ENST00000436699;ENST00000465919;ENST00000479917;ENST00000486326;ENST00000473124;ENST00000379117;ENST00000466094;ENST00000442065;ENST00000482371;ENST00000421217;ENST00000490060;ENST00000457837	B cell receptor associated protein 29 [Source:HGNC Symbol;Acc:HGNC:24131]	protein_coding;processed_transcript;retained_intron;nonsense_mediated_decay	0.680322	1.09223	0.947988	6.1249	3.21575	1.30407	0.255576	-1.96817	1.0362e-06	3.91051e-05
ENSG00000137393	RNF144B	ENST00000259939;ENST00000486622	ring finger protein 144B [Source:HGNC Symbol;Acc:HGNC:21578]	protein_coding;processed_transcript	2.4458	4.12105	2.22792	1.27491	0.914054	0.979251	2.77594	1.47298	1.08425e-06	4.08143e-05
ENSG00000272620	AFAP1-AS1	ENST00000608442;ENST00000674004	AFAP1 antisense RNA 1 [Source:HGNC Symbol;Acc:HGNC:28141]	lncRNA	0.232278	0.244135	0.208867	0.0590882	0.0496041	0.0669297	3.90202	1.96422	1.0959e-06	4.11479e-05
ENSG00000171475	WIPF2	ENST00000323571;ENST00000583130;ENST00000578304;ENST00000585043;ENST00000582781;ENST00000584296;ENST00000578623;ENST00000494757;ENST00000583268;ENST00000394103	WAS/WASL interacting protein family member 2 [Source:HGNC Symbol;Acc:HGNC:30923]	protein_coding;retained_intron;nonsense_mediated_decay;processed_transcript	3.32156	3.25993	4.20508	5.83788	6.05802	6.58229	0.583746	-0.776587	1.13262e-06	4.24186e-05
ENSG00000100628	ASB2	ENST00000315988;ENST00000557613;ENST00000555507;ENST00000555374;ENST00000556062;ENST00000556793;ENST00000555287;ENST00000556337;ENST00000555019;ENST00000553883	ankyrin repeat and SOCS box containing 2 [Source:HGNC Symbol;Acc:HGNC:16012]	protein_coding;processed_transcript;retained_intron	0.287921	0.133733	0.271399	0.039228	0.00336273	0.0300715	9.53801	3.25369	1.13738e-06	4.2489e-05
ENSG00000128833	MYO5C	ENST00000560809;ENST00000261839;ENST00000559434;ENST00000541028;ENST00000558902;ENST00000558479;ENST00000558242;ENST00000559459;ENST00000559696	myosin VC [Source:HGNC Symbol;Acc:HGNC:7604]	nonsense_mediated_decay;protein_coding;retained_intron;processed_transcript	1.9604	2.01237	1.7298	0.734303	0.945789	0.834354	2.26793	1.18137	1.16679e-06	4.34778e-05
ENSG00000115548	KDM3A	ENST00000409556;ENST00000409064;ENST00000312912;ENST00000441719;ENST00000491383;ENST00000470160;ENST00000488971;ENST00000466058;ENST00000485171;ENST00000427678;ENST00000462197;ENST00000483866;ENST00000452034;ENST00000498528;ENST00000463013	lysine demethylase 3A [Source:HGNC Symbol;Acc:HGNC:20815]	protein_coding;nonsense_mediated_decay;retained_intron;processed_transcript	2.78042	2.84162	2.72394	4.4236	4.34718	4.6125	0.623612	-0.681279	1.18433e-06	4.40201e-05
ENSG00000118473	SGIP1	ENST00000371039;ENST00000480548;ENST00000371037;ENST00000493564;ENST00000483060;ENST00000487507;ENST00000320161;ENST00000484988;ENST00000424320;ENST00000497055;ENST00000435165;ENST00000468570;ENST00000237247;ENST00000468286	SH3GL interacting endocytic adaptor 1 [Source:HGNC Symbol;Acc:HGNC:25412]	protein_coding;processed_transcript	0.400773	0.542722	0.452383	0.171723	0.105184	0.159165	3.20102	1.67853	1.18991e-06	4.40829e-05
ENSG00000137801	THBS1	ENST00000260356;ENST00000497720;ENST00000397591;ENST00000484734;ENST00000490247;ENST00000559746;ENST00000560894;ENST00000466755	thrombospondin 1 [Source:HGNC Symbol;Acc:HGNC:11785]	protein_coding;retained_intron	568.52	456.733	557.229	844.838	913.447	908.837	0.593329	-0.753095	1.19199e-06	4.40829e-05
ENSG00000147676	MAL2	ENST00000614891;ENST00000531508;ENST00000522112;ENST00000534619	mal, T cell differentiation protein 2 (gene/pseudogene) [Source:HGNC Symbol;Acc:HGNC:13634]	protein_coding	6.31407	11.6212	6.5242	3.12533	3.48374	3.49919	2.41975	1.27486	1.21857e-06	4.4953e-05
ENSG00000204959	ARHGEF34P	ENST00000483587	Rho guanine nucleotide exchange factor 34, pseudogene [Source:HGNC Symbol;Acc:HGNC:38086]	unprocessed_pseudogene	7.33561	9.10781	8.30587	4.76776	4.02393	4.0222	1.93144	0.949679	1.23325e-06	4.53812e-05
ENSG00000138756	BMP2K	ENST00000502613;ENST00000335016;ENST00000502871;ENST00000389010;ENST00000507670;ENST00000628286;ENST00000505725;ENST00000515075	BMP2 inducible kinase [Source:HGNC Symbol;Acc:HGNC:18041]	protein_coding;nonsense_mediated_decay;retained_intron	4.41977	4.50428	4.35661	2.58758	2.42104	2.35742	1.80295	0.850363	1.31219e-06	4.81462e-05
ENSG00000163898	LIPH	ENST00000296252;ENST00000429510;ENST00000435679;ENST00000424591;ENST00000452897	lipase H [Source:HGNC Symbol;Acc:HGNC:18483]	protein_coding;nonsense_mediated_decay	0.350382	0.220903	0.500683	0.023796	0.0001	0.0581117	13.0715	3.70836	1.32068e-06	4.81462e-05
ENSG00000145934	TENM2	ENST00000520394;ENST00000519204;ENST00000518693;ENST00000521126;ENST00000517941;ENST00000518659;ENST00000522488;ENST00000520393;ENST00000517586	teneurin transmembrane protein 2 [Source:HGNC Symbol;Acc:HGNC:29943]	protein_coding;processed_transcript;retained_intron	27.1097	22.2792	26.9925	42.3638	43.3229	41.4261	0.600894	-0.734818	1.32135e-06	4.81462e-05
ENSG00000205426	KRT81	ENST00000327741;ENST00000615839	keratin 81 [Source:HGNC Symbol;Acc:HGNC:6458]	protein_coding	66.5683	37.6441	60.7354	26.6272	25.996	26.7608	2.07785	1.05509	1.32144e-06	4.81462e-05
ENSG00000185432	METTL7A	ENST00000332160;ENST00000550502;ENST00000550097;ENST00000548553;ENST00000547104	methyltransferase like 7A [Source:HGNC Symbol;Acc:HGNC:24550]	protein_coding;nonsense_mediated_decay	0.450934	0.975441	0.562618	0.135488	0.161758	0.135297	4.59837	2.20112	1.4221e-06	5.16861e-05
ENSG00000234155	LINC02535	ENST00000455071	long intergenic non-protein coding RNA 2535 [Source:HGNC Symbol;Acc:HGNC:53569]	lncRNA	3.32444	3.18056	3.30543	1.365	1.14505	1.18747	2.65324	1.40776	1.43184e-06	5.19122e-05
ENSG00000120129	DUSP1	ENST00000239223	dual specificity phosphatase 1 [Source:HGNC Symbol;Acc:HGNC:3064]	protein_coding	87.655	68.7869	83.0952	128.475	135.073	134.743	0.601412	-0.733575	1.45494e-06	5.26204e-05
ENSG00000266094	RASSF5	ENST00000577571;ENST00000579942;ENST00000605653;ENST00000636182;ENST00000581503;ENST00000581888;ENST00000580449;ENST00000605120;ENST00000579436	Ras association domain family member 5 [Source:HGNC Symbol;Acc:HGNC:17609]	protein_coding;retained_intron	1.82537	1.82943	1.64752	0.805948	0.694061	0.747106	2.35962	1.23855	1.49406e-06	5.39032e-05
ENSG00000184009	ACTG1	ENST00000574671;ENST00000576209;ENST00000575842;ENST00000576917;ENST00000571721;ENST00000573283;ENST00000572105;ENST00000571691;ENST00000575087;ENST00000576214;ENST00000644774;ENST00000615544;ENST00000576544;ENST00000570382;ENST00000575994;ENST00000575659	actin gamma 1 [Source:HGNC Symbol;Acc:HGNC:144]	retained_intron;protein_coding;nonsense_mediated_decay	841.768	680.368	887.881	1359.49	1348.41	1336.83	0.59584	-0.747003	1.61437e-06	5.81016e-05
ENSG00000125378	BMP4	ENST00000558984;ENST00000559087;ENST00000558489;ENST00000559642;ENST00000558961;ENST00000245451;ENST00000417573;ENST00000609748;ENST00000559501	bone morphogenetic protein 4 [Source:HGNC Symbol;Acc:HGNC:1071]	protein_coding;processed_transcript	0.568017	0.655753	0.249503	0.11016	0.0451211	0.0625018	6.76489	2.75807	1.64966e-06	5.92271e-05
ENSG00000152689	RASGRP3	ENST00000403687;ENST00000482857;ENST00000402538;ENST00000497723;ENST00000477927;ENST00000407811;ENST00000494927;ENST00000425210;ENST00000482731;ENST00000468856;ENST00000444784;ENST00000419772;ENST00000479528;ENST00000437184;ENST00000423159;ENST00000484909;ENST00000490150;ENST00000442390	RAS guanyl releasing protein 3 [Source:HGNC Symbol;Acc:HGNC:14545]	protein_coding;retained_intron;processed_transcript;nonsense_mediated_decay	0.442483	0.295397	0.367846	0.112472	0.109631	0.0464349	4.11758	2.0418	1.70301e-06	6.09943e-05
ENSG00000135697	BCO1	ENST00000564552;ENST00000563804;ENST00000258168	beta-carotene oxygenase 1 [Source:HGNC Symbol;Acc:HGNC:13815]	protein_coding;nonsense_mediated_decay	0.875123	1.35224	0.906366	0.153861	0.217761	0.322319	4.51584	2.17499	1.7075e-06	6.1007e-05
ENSG00000118263	KLF7	ENST00000309446;ENST00000426163;ENST00000458272;ENST00000435602;ENST00000451244;ENST00000457962;ENST00000421199;ENST00000467833;ENST00000423015;ENST00000412414	Kruppel like factor 7 [Source:HGNC Symbol;Acc:HGNC:6350]	protein_coding;nonsense_mediated_decay;processed_transcript	4.85027	4.28207	1.19485	11.3818	10.0556	11.2792	0.315656	-1.66357	1.81476e-06	6.46825e-05
ENSG00000151892	GFRA1	ENST00000369234;ENST00000439649;ENST00000490345;ENST00000369236;ENST00000355422	GDNF family receptor alpha 1 [Source:HGNC Symbol;Acc:HGNC:4243]	protein_coding;processed_transcript	20.3394	20.0386	20.5714	11.5108	11.9628	12.0433	1.71607	0.779107	1.82863e-06	6.502e-05
ENSG00000116133	DHCR24	ENST00000649769;ENST00000535035;ENST00000371269;ENST00000648728;ENST00000648712;ENST00000647912;ENST00000648494;ENST00000647585;ENST00000648641;ENST00000650362;ENST00000648182;ENST00000436604	24-dehydrocholesterol reductase [Source:HGNC Symbol;Acc:HGNC:2859]	nonsense_mediated_decay;protein_coding;processed_transcript	177.437	169.303	179.042	73.342	113.656	61.6675	2.11441	1.08026	1.84648e-06	6.54966e-05
ENSG00000092421	SEMA6A	ENST00000257414;ENST00000343348;ENST00000513137;ENST00000514316;ENST00000515129;ENST00000515009;ENST00000509665;ENST00000503962;ENST00000506114;ENST00000510263;ENST00000502996;ENST00000503865;ENST00000503402;ENST00000510024;ENST00000512156	semaphorin 6A [Source:HGNC Symbol;Acc:HGNC:10738]	protein_coding;processed_transcript;retained_intron	11.8923	13.5599	13.3409	8.22189	6.39782	7.35224	1.76557	0.820137	1.8575e-06	6.57296e-05
ENSG00000137309	HMGA1	ENST00000447654;ENST00000347617;ENST00000311487;ENST00000374116;ENST00000401473;ENST00000674029;ENST00000478214	high mobility group AT-hook 1 [Source:HGNC Symbol;Acc:HGNC:5010]	protein_coding;processed_transcript	60.1571	63.7167	60.9895	37.0994	32.5828	37.5709	1.72361	0.785438	1.92152e-06	6.78325e-05
ENSG00000149131	SERPING1	ENST00000278407;ENST00000531133;ENST00000528996;ENST00000378323;ENST00000405496;ENST00000531605;ENST00000457869;ENST00000378324;ENST00000619430;ENST00000531797;ENST00000340687;ENST00000403558;ENST00000530113	serpin family G member 1 [Source:HGNC Symbol;Acc:HGNC:1228]	protein_coding;nonsense_mediated_decay;processed_transcript;retained_intron	1.05456	1.4303	1.13294	0.373689	0.39094	0.350921	3.24305	1.69735	1.94265e-06	6.84148e-05
ENSG00000072571	HMMR	ENST00000393915;ENST00000520345;ENST00000432118;ENST00000522094;ENST00000521108;ENST00000517936;ENST00000358715;ENST00000353866	hyaluronan mediated motility receptor [Source:HGNC Symbol;Acc:HGNC:5012]	protein_coding;retained_intron	8.25051	8.0548	7.44971	13.2187	13.406	12.1037	0.613374	-0.70516	1.97948e-06	6.93236e-05
ENSG00000237188	AC242426	ENST00000606856;ENST00000606757;ENST00000650785;ENST00000651151	novel transcript, antisense to FMO5	lncRNA	0.0001	0.479288	1.73608	0.00557326	0.0001	0.0001	383.746	8.58401	1.98071e-06	6.93236e-05
ENSG00000059378	PARP12	ENST00000488726;ENST00000473341;ENST00000263549;ENST00000491598;ENST00000467638;ENST00000466597;ENST00000489809;ENST00000489383;ENST00000470515;ENST00000484111;ENST00000493262;ENST00000496624	poly(ADP-ribose) polymerase family member 12 [Source:HGNC Symbol;Acc:HGNC:21919]	retained_intron;nonsense_mediated_decay;protein_coding;processed_transcript	9.03886	11.6302	10.8339	6.06792	5.79239	5.94289	1.76951	0.823351	1.98255e-06	6.93236e-05
ENSG00000173237	C11orf86	ENST00000308963	chromosome 11 open reading frame 86 [Source:HGNC Symbol;Acc:HGNC:34442]	protein_coding	9.48272	13.8374	10.5176	4.54754	4.97348	4.59713	2.39675	1.26108	1.99985e-06	6.97632e-05
ENSG00000023445	BIRC3	ENST00000526421;ENST00000263464;ENST00000615299;ENST00000673846;ENST00000527309;ENST00000528940;ENST00000532808;ENST00000527336	baculoviral IAP repeat containing 3 [Source:HGNC Symbol;Acc:HGNC:591]	protein_coding;processed_transcript;retained_intron	26.4392	36.3612	30.0647	11.0256	19.6937	11.7622	2.18601	1.1283	2.00657e-06	6.98323e-05
ENSG00000084731	KIF3C	ENST00000264712;ENST00000496378;ENST00000417737;ENST00000475453;ENST00000405914;ENST00000455394;ENST00000488341	kinesin family member 3C [Source:HGNC Symbol;Acc:HGNC:6321]	protein_coding;processed_transcript;nonsense_mediated_decay;retained_intron	5.82989	6.35886	6.07463	3.13583	3.45437	3.27748	1.85083	0.888171	2.07118e-06	7.19115e-05
ENSG00000136869	TLR4	ENST00000355622;ENST00000394487;ENST00000490685;ENST00000472304	toll like receptor 4 [Source:HGNC Symbol;Acc:HGNC:11850]	protein_coding;processed_transcript	0.405436	0.477309	0.382836	0.139046	0.160614	0.124141	2.98626	1.57834	2.15932e-06	7.47957e-05
ENSG00000161544	CYGB	ENST00000586160;ENST00000589145;ENST00000293230;ENST00000589342;ENST00000590175	cytoglobin [Source:HGNC Symbol;Acc:HGNC:16505]	processed_transcript;protein_coding	2.39023	2.24085	1.75995	0.533951	0.841878	0.643642	3.1647	1.66207	2.18576e-06	7.55341e-05
ENSG00000143674	MAP3K21	ENST00000366624;ENST00000366623;ENST00000366622	mitogen-activated protein kinase kinase kinase 21 [Source:HGNC Symbol;Acc:HGNC:29798]	protein_coding	5.95332	6.75022	6.32823	3.87067	3.51058	3.54875	1.74124	0.800115	2.30495e-06	7.9467e-05
ENSG00000143369	ECM1	ENST00000346569;ENST00000470432;ENST00000369047;ENST00000369049;ENST00000496744;ENST00000490346;ENST00000498579	extracellular matrix protein 1 [Source:HGNC Symbol;Acc:HGNC:3153]	protein_coding;processed_transcript	44.7119	38.7463	45.2235	25.0171	24.1501	25.0844	1.73305	0.793312	2.32172e-06	7.98584e-05
ENSG00000112096	SOD2	ENST00000367055;ENST00000337404;ENST00000545162;ENST00000538183;ENST00000367054;ENST00000535561;ENST00000541573;ENST00000452684;ENST00000444946;ENST00000401980;ENST00000535459;ENST00000546260;ENST00000546087;ENST00000537657;ENST00000540491	superoxide dismutase 2 [Source:HGNC Symbol;Acc:HGNC:11180]	protein_coding;processed_transcript;retained_intron;nonsense_mediated_decay	2.10345	5.86633	2.58224	1.16611	1.33603	1.34391	2.7436	1.45607	2.32864e-06	7.99103e-05
ENSG00000121073	SLC35B1	ENST00000240333;ENST00000502268;ENST00000507773;ENST00000649906;ENST00000508607;ENST00000515850;ENST00000511763;ENST00000504260;ENST00000507477;ENST00000503334;ENST00000508749;ENST00000509781;ENST00000505765;ENST00000508926;ENST00000502406;ENST00000513508;ENST00000508520;ENST00000511657;ENST00000514907;ENST00000435059	solute carrier family 35 member B1 [Source:HGNC Symbol;Acc:HGNC:20798]	protein_coding;nonsense_mediated_decay;retained_intron	6.73497	8.32848	7.05884	11.7725	11.3379	12.028	0.629576	-0.667547	2.3494e-06	8.04358e-05
ENSG00000126603	GLIS2	ENST00000433375;ENST00000262366	GLIS family zinc finger 2 [Source:HGNC Symbol;Acc:HGNC:29450]	protein_coding	9.39104	11.4306	10.1494	5.93716	5.47626	5.99117	1.77948	0.831453	2.35833e-06	8.05543e-05
ENSG00000102981	PARD6A	ENST00000458121;ENST00000219255;ENST00000602727;ENST00000602551	par-6 family cell polarity regulator alpha [Source:HGNC Symbol;Acc:HGNC:15943]	protein_coding;retained_intron	0.749028	1.53364	1.14312	0.292632	0.218334	0.130042	5.34438	2.41802	2.41391e-06	8.20778e-05
ENSG00000103942	HOMER2	ENST00000450735;ENST00000304231;ENST00000558090;ENST00000558552;ENST00000561345;ENST00000500334;ENST00000619367;ENST00000560374;ENST00000619240;ENST00000558817	homer scaffold protein 2 [Source:HGNC Symbol;Acc:HGNC:17513]	protein_coding;retained_intron;processed_transcript	3.1696	2.5234	3.26214	4.98097	5.03816	4.93638	0.598785	-0.73989	2.41405e-06	8.20778e-05
ENSG00000108448	TRIM16L	ENST00000641936;ENST00000641182;ENST00000395671;ENST00000571542;ENST00000573443;ENST00000424146;ENST00000581904;ENST00000578086;ENST00000571708;ENST00000574042;ENST00000572555;ENST00000414850;ENST00000449552;ENST00000577969;ENST00000571733;ENST00000449697	tripartite motif containing 16 like [Source:HGNC Symbol;Acc:HGNC:32670]	processed_transcript;transcribed_unprocessed_pseudogene;protein_coding	14.0044	17.3303	24.6126	6.10315	9.66308	9.3695	2.2258	1.15433	2.49046e-06	8.44809e-05
ENSG00000166268	MYRFL	ENST00000552032;ENST00000299350;ENST00000547771;ENST00000548892;ENST00000535034	myelin regulatory factor like [Source:HGNC Symbol;Acc:HGNC:26316]	protein_coding	0.287373	0.556536	0.447536	0.0431996	0.065614	0.112497	5.83543	2.54484	2.57996e-06	8.73164e-05
ENSG00000106785	TRIM14	ENST00000341469;ENST00000475147;ENST00000342043;ENST00000478530;ENST00000478401;ENST00000375098	tripartite motif containing 14 [Source:HGNC Symbol;Acc:HGNC:16283]	protein_coding;nonsense_mediated_decay;processed_transcript	9.9212	12.5626	10.6297	6.56498	6.20092	6.26808	1.7397	0.798843	2.61499e-06	8.82993e-05
ENSG00000124564	SLC17A3	ENST00000361703;ENST00000503922;ENST00000505420;ENST00000360657;ENST00000509714;ENST00000308453;ENST00000506105;ENST00000481949;ENST00000397060;ENST00000449356	solute carrier family 17 member 3 [Source:HGNC Symbol;Acc:HGNC:10931]	protein_coding;retained_intron;nonsense_mediated_decay	0.921148	1.47914	1.10907	0.419499	0.223255	0.331641	3.60157	1.84863	2.65887e-06	8.95759e-05
ENSG00000117525	F3	ENST00000370207;ENST00000334047;ENST00000480356;ENST00000478217	coagulation factor III, tissue factor [Source:HGNC Symbol;Acc:HGNC:3541]	protein_coding;processed_transcript	254.464	285.692	284.623	442.731	422.133	445.443	0.629455	-0.667825	2.75478e-06	9.25956e-05
ENSG00000143742	SRP9	ENST00000304786;ENST00000651761;ENST00000366839;ENST00000651653;ENST00000366838;ENST00000651465;ENST00000650651;ENST00000619790;ENST00000626563	signal recognition particle 9 [Source:HGNC Symbol;Acc:HGNC:11304]	protein_coding;retained_intron;nonsense_mediated_decay	18.4162	21.0615	17.7048	22.0393	64.1233	63.1664	0.38293	-1.38485	2.76815e-06	9.28337e-05
ENSG00000163072	NOSTRIN	ENST00000317647;ENST00000486873;ENST00000397209;ENST00000458381;ENST00000445023;ENST00000447264;ENST00000495202;ENST00000397206;ENST00000472260;ENST00000427068;ENST00000444448;ENST00000439509;ENST00000471833	nitric oxide synthase trafficking [Source:HGNC Symbol;Acc:HGNC:20203]	protein_coding;retained_intron;nonsense_mediated_decay	0.306866	0.358439	0.308546	0.070036	0.0579008	0.0914108	4.43976	2.15048	2.80771e-06	9.39469e-05
ENSG00000132475	H3-3B	ENST00000254810;ENST00000589599;ENST00000586518;ENST00000587560;ENST00000591893;ENST00000589417;ENST00000586270;ENST00000592643;ENST00000591890;ENST00000589949;ENST00000593254;ENST00000586607;ENST00000587171	H3.3 histone B [Source:HGNC Symbol;Acc:HGNC:4765]	protein_coding;retained_intron;processed_transcript	33.6182	31.1245	32.1146	59.3128	58.8841	43.8285	0.597791	-0.742288	2.84546e-06	9.49945e-05
ENSG00000173918	C1QTNF1	ENST00000579760;ENST00000583904;ENST00000339142;ENST00000311661;ENST00000578229;ENST00000582625;ENST00000581774;ENST00000580454;ENST00000392445;ENST00000354124;ENST00000580474;ENST00000582295	C1q and TNF related 1 [Source:HGNC Symbol;Acc:HGNC:14324]	protein_coding;processed_transcript	3.4419	5.57414	3.85906	1.63467	2.123	1.09748	2.65184	1.40699	2.92037e-06	9.72754e-05
ENSG00000141034	GID4	ENST00000268719;ENST00000579871;ENST00000376345;ENST00000481836;ENST00000459843	GID complex subunit 4 homolog [Source:HGNC Symbol;Acc:HGNC:28453]	protein_coding;processed_transcript	2.31666	2.39437	2.50967	1.03379	1.03357	1.09794	2.2812	1.1898	3.03249e-06	0.000100782
ENSG00000163535	SGO2	ENST00000357799;ENST00000460534;ENST00000409203;ENST00000488636;ENST00000418045;ENST00000469840	shugoshin 2 [Source:HGNC Symbol;Acc:HGNC:30812]	protein_coding;processed_transcript;retained_intron	1.69368	1.84328	1.74884	3.5268	3.42754	3.04741	0.528488	-0.920057	3.07644e-06	0.000102013
ENSG00000169607	CKAP2L	ENST00000302450;ENST00000461876;ENST00000497357;ENST00000481732;ENST00000474331;ENST00000435431	cytoskeleton associated protein 2 like [Source:HGNC Symbol;Acc:HGNC:26877]	protein_coding;processed_transcript;retained_intron;nonsense_mediated_decay	4.75051	5.3434	4.08392	8.10093	7.88724	7.85183	0.594708	-0.749748	3.18573e-06	0.000105401
ENSG00000144837	PLA1A	ENST00000273371;ENST00000494440;ENST00000475963;ENST00000488919;ENST00000472126;ENST00000495992	phospholipase A1 member A [Source:HGNC Symbol;Acc:HGNC:17661]	protein_coding;retained_intron	0.490288	0.87076	0.531669	0.148076	0.0406139	0.10907	6.35654	2.66824	3.23837e-06	0.000106722
ENSG00000135905	DOCK10	ENST00000644695;ENST00000435582;ENST00000474102;ENST00000409592;ENST00000492369;ENST00000492251;ENST00000645028;ENST00000258390;ENST00000543715;ENST00000489831;ENST00000458608;ENST00000422684;ENST00000535663;ENST00000472652	dedicator of cytokinesis 10 [Source:HGNC Symbol;Acc:HGNC:23479]	nonsense_mediated_decay;processed_transcript;protein_coding;retained_intron	0.126666	0.113043	0.0854347	0.0166648	0.023296	0.0236195	5.11392	2.35443	3.24013e-06	0.000106722
ENSG00000213030	CGB8	ENST00000448456	chorionic gonadotropin subunit beta 8 [Source:HGNC Symbol;Acc:HGNC:16453]	protein_coding	0.958299	0.346373	0.775488	3.22074	3.05262	2.60474	0.234302	-2.09356	3.24891e-06	0.000106773
ENSG00000111907	TPD52L1	ENST00000392482;ENST00000532978;ENST00000571678;ENST00000534000;ENST00000532423;ENST00000524679;ENST00000528193;ENST00000368402;ENST00000527711;ENST00000304877;ENST00000576089;ENST00000534368;ENST00000368388;ENST00000392483;ENST00000534199;ENST00000532429;ENST00000530868	TPD52 like 1 [Source:HGNC Symbol;Acc:HGNC:12006]	protein_coding;retained_intron;processed_transcript	4.02468	4.34603	3.81745	2.3268	2.02299	1.94473	1.93632	0.953314	3.32217e-06	0.000108938
ENSG00000113070	HBEGF	ENST00000230990;ENST00000498452;ENST00000482211	heparin binding EGF like growth factor [Source:HGNC Symbol;Acc:HGNC:3059]	protein_coding;retained_intron	13.7159	12.4544	12.1925	18.7657	22.1857	21.0769	0.618472	-0.69322	3.367e-06	0.000110163
ENSG00000135486	HNRNPA1	ENST00000546500;ENST00000547566;ENST00000340913;ENST00000550994;ENST00000551679;ENST00000550482;ENST00000330752;ENST00000547870;ENST00000551665;ENST00000551702;ENST00000547276;ENST00000548688;ENST00000551803;ENST00000547708	heterogeneous nuclear ribonucleoprotein A1 [Source:HGNC Symbol;Acc:HGNC:5031]	protein_coding;nonsense_mediated_decay;retained_intron;processed_transcript	68.6486	73.1346	65.7171	109.316	109.745	107.59	0.635233	-0.654642	3.39377e-06	0.000110793
ENSG00000176974	SHMT1	ENST00000395684;ENST00000579558;ENST00000582352;ENST00000316694;ENST00000354098;ENST00000352886;ENST00000618902;ENST00000582653;ENST00000583780;ENST00000395682;ENST00000580002	serine hydroxymethyltransferase 1 [Source:HGNC Symbol;Acc:HGNC:10850]	retained_intron;protein_coding;nonsense_mediated_decay	8.33367	11.4947	8.14153	5.30874	5.15117	5.08967	1.79876	0.846999	3.43502e-06	0.000111775
ENSG00000272405	AL365181	ENST00000605886	novel transcript, antisense to BCAN	lncRNA	0.55072	0.533277	0.703827	0.147538	0.166111	0.081229	4.52754	2.17873	3.43899e-06	0.000111775
ENSG00000099260	PALMD	ENST00000496843;ENST00000263174;ENST00000605497;ENST00000615664;ENST00000605613	palmdelphin [Source:HGNC Symbol;Acc:HGNC:15846]	retained_intron;protein_coding	3.46918	4.3952	3.89122	2.07013	2.05749	1.95642	1.9322	0.950247	3.58824e-06	0.000116369
ENSG00000101134	DOK5	ENST00000262593;ENST00000491469;ENST00000484860;ENST00000395939	docking protein 5 [Source:HGNC Symbol;Acc:HGNC:16173]	protein_coding;processed_transcript	0.325826	0.471684	0.277041	0.0360185	0.0445458	0.0902573	6.29049	2.65317	3.61032e-06	0.000116829
ENSG00000138316	ADAMTS14	ENST00000373207;ENST00000373208	ADAM metallopeptidase with thrombospondin type 1 motif 14 [Source:HGNC Symbol;Acc:HGNC:14899]	protein_coding	0.105993	0.261296	0.36626	0.0346279	0.0253749	0.0482958	6.77339	2.75988	3.62272e-06	0.000116973
ENSG00000214049	UCA1	ENST00000655708;ENST00000645177;ENST00000666830;ENST00000644567;ENST00000644400;ENST00000644174;ENST00000645156;ENST00000644962;ENST00000646494;ENST00000645805;ENST00000642256;ENST00000645821;ENST00000589333;ENST00000670862;ENST00000643846;ENST00000647292;ENST00000642440;ENST00000645877;ENST00000642269;ENST00000644103;ENST00000397381;ENST00000664784;ENST00000645708;ENST00000655191;ENST00000644796…	urothelial cancer associated 1 [Source:HGNC Symbol;Acc:HGNC:37126]	lncRNA	3.49551	3.32345	3.44179	1.36792	1.62589	1.60382	2.23175	1.15817	3.72961e-06	0.000120162
ENSG00000214381	LINC00488	ENST00000494582;ENST00000648541	long intergenic non-protein coding RNA 488 [Source:HGNC Symbol;Acc:HGNC:32675]	retained_intron;lncRNA	1.02795	0.847966	0.837723	0.215443	0.329067	0.196192	3.66361	1.87327	3.77257e-06	0.000121281
ENSG00000175344	CHRNA7	ENST00000635883;ENST00000636898;ENST00000636709;ENST00000637519;ENST00000635978;ENST00000636957;ENST00000637971;ENST00000638106;ENST00000437966;ENST00000676380;ENST00000637552;ENST00000637649;ENST00000635884;ENST00000636440;ENST00000636184;ENST00000454250;ENST00000637033;ENST00000638081;ENST00000636647;ENST00000635722;ENST00000636292;ENST00000636850;ENST00000637348;ENST00000635759;ENST00000636271…	cholinergic receptor nicotinic alpha 7 subunit [Source:HGNC Symbol;Acc:HGNC:1960]	protein_coding;retained_intron;nonsense_mediated_decay;processed_transcript	0.0292557	0.0412945	0.0521471	0.010324	0.00419008	0.00607122	5.96044	2.57542	3.81253e-06	0.000122299
ENSG00000277443	MARCKS	ENST00000612661	myristoylated alanine rich protein kinase C substrate [Source:HGNC Symbol;Acc:HGNC:6759]	protein_coding	17.3125	19.0853	16.9615	27.5109	28.5453	27.777	0.636494	-0.651781	3.94976e-06	0.000126427
ENSG00000128510	CPA4	ENST00000222482;ENST00000497388;ENST00000490117;ENST00000474254;ENST00000473956;ENST00000488025;ENST00000470542;ENST00000445470;ENST00000486598;ENST00000493259;ENST00000492072	carboxypeptidase A4 [Source:HGNC Symbol;Acc:HGNC:15740]	protein_coding;retained_intron;processed_transcript	5.267	3.93195	5.21979	2.30204	2.05709	2.20475	2.19668	1.13532	4.00951e-06	0.000128061
ENSG00000170581	STAT2	ENST00000556140;ENST00000556539;ENST00000314128;ENST00000557235;ENST00000557199;ENST00000555488;ENST00000557417;ENST00000651915;ENST00000651078;ENST00000651301;ENST00000650805;ENST00000651339;ENST00000418572;ENST00000555646;ENST00000651805;ENST00000652091;ENST00000555519;ENST00000651934;ENST00000651967;ENST00000652398;ENST00000652741;ENST00000557156;ENST00000652624;ENST00000557252	signal transducer and activator of transcription 2 [Source:HGNC Symbol;Acc:HGNC:11363]	retained_intron;processed_transcript;protein_coding;nonsense_mediated_decay	8.07078	9.95102	9.00038	5.54331	4.97055	5.08574	1.73224	0.792635	4.0866e-06	0.000130242
ENSG00000181513	ACBD4	ENST00000592162;ENST00000376955;ENST00000321854;ENST00000398322;ENST00000585553;ENST00000590289;ENST00000586346;ENST00000587976;ENST00000591136;ENST00000586279;ENST00000431281;ENST00000619916;ENST00000589798;ENST00000589752;ENST00000587111;ENST00000591859	acyl-CoA binding domain containing 4 [Source:HGNC Symbol;Acc:HGNC:23337]	protein_coding;retained_intron;processed_transcript;nonsense_mediated_decay	3.53118	4.03991	3.86713	2.07214	1.42434	1.42564	2.32384	1.21651	4.24091e-06	0.000134868
ENSG00000100321	SYNGR1	ENST00000318801;ENST00000489206;ENST00000381535;ENST00000406293;ENST00000328933;ENST00000415332;ENST00000216155	synaptogyrin 1 [Source:HGNC Symbol;Acc:HGNC:11498]	protein_coding;retained_intron;nonsense_mediated_decay	0.435001	0.556581	0.341685	0.159436	0.0620474	0.048381	4.94051	2.30466	4.33826e-06	0.000137668
ENSG00000182054	IDH2	ENST00000560061;ENST00000330062;ENST00000540499;ENST00000559482	isocitrate dehydrogenase (NADP(+)) 2 [Source:HGNC Symbol;Acc:HGNC:5383]	nonsense_mediated_decay;protein_coding	57.4333	70.0894	56.4576	35.8816	35.8647	35.2	1.72031	0.782665	4.36733e-06	0.000138293
ENSG00000215246	AC116351	ENST00000399869	novel transcript	lncRNA	0.585373	0.461715	0.653122	0.1364	0.157728	0.060325	4.79671	2.26205	4.44406e-06	0.000140421
ENSG00000214944	ARHGEF28	ENST00000296799;ENST00000426542;ENST00000296794;ENST00000545377;ENST00000510312;ENST00000503341;ENST00000513042;ENST00000437974;ENST00000509848;ENST00000510131;ENST00000504003;ENST00000512883;ENST00000513841;ENST00000506334	Rho guanine nucleotide exchange factor 28 [Source:HGNC Symbol;Acc:HGNC:30322]	protein_coding;retained_intron;processed_transcript	4.0576	3.98704	4.2728	2.34681	2.44823	2.51981	1.68389	0.751802	4.5285e-06	0.000142783
ENSG00000166681	BEX3	ENST00000372635;ENST00000361298;ENST00000372645;ENST00000372634	brain expressed X-linked 3 [Source:HGNC Symbol;Acc:HGNC:13388]	protein_coding	78.5366	82.3553	72.1487	43.3186	47.6668	45.4269	1.70836	0.772608	4.62298e-06	0.000145451
ENSG00000162894	FCMR	ENST00000474041;ENST00000442471;ENST00000530505;ENST00000529560;ENST00000367091;ENST00000628511;ENST00000533312;ENST00000525793;ENST00000528654;ENST00000463473	Fc fragment of IgM receptor [Source:HGNC Symbol;Acc:HGNC:14315]	retained_intron;protein_coding;processed_transcript;nonsense_mediated_decay	0.438166	0.587205	0.308067	0.0968263	0.106876	0.0459071	5.34211	2.41741	4.7743e-06	0.000149689
ENSG00000131791	PRKAB2	ENST00000254101;ENST00000496858;ENST00000474939	protein kinase AMP-activated non-catalytic subunit beta 2 [Source:HGNC Symbol;Acc:HGNC:9379]	protein_coding;processed_transcript	7.56036	7.32581	8.36196	12.1958	11.9682	11.9862	0.643098	-0.63689	4.77796e-06	0.000149689
ENSG00000134871	COL4A2	ENST00000650225;ENST00000650540;ENST00000360467;ENST00000650322;ENST00000648222;ENST00000400163;ENST00000649101;ENST00000463084;ENST00000619688;ENST00000494852;ENST00000649396;ENST00000480771;ENST00000483683;ENST00000462309;ENST00000649951;ENST00000617564;ENST00000478681;ENST00000480609	collagen type IV alpha 2 chain [Source:HGNC Symbol;Acc:HGNC:2203]	retained_intron;protein_coding;processed_transcript	1.0659	1.44463	1.17603	0.535572	0.650989	0.582887	2.08345	1.05897	5.00436e-06	0.00015645
ENSG00000197930	ERO1A	ENST00000556358;ENST00000395686;ENST00000553714;ENST00000555069;ENST00000629528;ENST00000557178;ENST00000554251;ENST00000554019;ENST00000556223;ENST00000556039;ENST00000556769	endoplasmic reticulum oxidoreductase 1 alpha [Source:HGNC Symbol;Acc:HGNC:13280]	protein_coding;retained_intron;nonsense_mediated_decay	16.8075	16.5215	16.9973	10.733	9.44108	9.74735	1.68195	0.750132	5.03195e-06	0.000156767
ENSG00000137767	SQOR	ENST00000568606;ENST00000563296;ENST00000260324;ENST00000566934;ENST00000561735;ENST00000565227;ENST00000561493;ENST00000565997	sulfide quinone oxidoreductase [Source:HGNC Symbol;Acc:HGNC:20390]	protein_coding	40.4575	37.5749	40.8107	22.9318	23.3866	24.0587	1.68866	0.75588	5.03576e-06	0.000156767
ENSG00000042493	CAPG	ENST00000439385;ENST00000447219;ENST00000409724;ENST00000409921;ENST00000263867;ENST00000459793;ENST00000483659;ENST00000491267;ENST00000453973;ENST00000449030;ENST00000415012;ENST00000409275;ENST00000471064;ENST00000479651;ENST00000409670	capping actin protein, gelsolin like [Source:HGNC Symbol;Acc:HGNC:1474]	protein_coding;retained_intron;processed_transcript	61.9153	48.4852	69.1865	32.7425	34.9871	32.0466	1.7999	0.847915	5.09431e-06	0.000158256
ENSG00000231107	LINC01508	ENST00000425666;ENST00000436671;ENST00000659218	long intergenic non-protein coding RNA 1508 [Source:HGNC Symbol;Acc:HGNC:51190]	lncRNA	5.19715	5.01631	5.17126	2.24209	2.28923	1.84644	2.41225	1.27038	5.2314e-06	0.000162173
ENSG00000164897	TMUB1	ENST00000462940;ENST00000297533;ENST00000653405;ENST00000482202;ENST00000392818;ENST00000492838;ENST00000476627;ENST00000488752	transmembrane and ubiquitin like domain containing 1 [Source:HGNC Symbol;Acc:HGNC:21709]	protein_coding	20.7715	21.4859	19.8538	11.7705	12.3794	9.6561	1.83728	0.877575	5.2587e-06	0.000162678
ENSG00000164733	CTSB	ENST00000533455;ENST00000530640;ENST00000534510;ENST00000531089;ENST00000353047;ENST00000532409;ENST00000420692;ENST00000530624;ENST00000531502;ENST00000532392;ENST00000526481;ENST00000530296;ENST00000534149;ENST00000532656;ENST00000345125;ENST00000525076;ENST00000524500;ENST00000524654;ENST00000531551;ENST00000530290;ENST00000532370;ENST00000533110;ENST00000526645;ENST00000527243;ENST00000525315…	cathepsin B [Source:HGNC Symbol;Acc:HGNC:2527]	protein_coding;retained_intron;processed_transcript;nonsense_mediated_decay	69.2649	73.4619	74.5973	42.8481	24.7286	42.711	1.97052	0.978577	5.35959e-06	0.000165452
ENSG00000244474	UGT1A4	ENST00000450233;ENST00000373409	UDP glucuronosyltransferase family 1 member A4 [Source:HGNC Symbol;Acc:HGNC:12536]	nonsense_mediated_decay;protein_coding	1.30559	0.800428	1.10571	3.44901	2.21217	3.0175	0.370072	-1.43412	5.60018e-06	0.000172518
ENSG00000159216	RUNX1	ENST00000300305;ENST00000437180;ENST00000675419;ENST00000344691;ENST00000399240;ENST00000494829;ENST00000475045;ENST00000455571;ENST00000416754;ENST00000467692;ENST00000468726;ENST00000399237;ENST00000482318;ENST00000479325;ENST00000358356;ENST00000460207;ENST00000469087;ENST00000467577	RUNX family transcription factor 1 [Source:HGNC Symbol;Acc:HGNC:10471]	protein_coding;processed_transcript;nonsense_mediated_decay;retained_intron	2.35254	2.16081	1.8121	3.53637	3.55975	3.25014	0.611376	-0.709869	5.61971e-06	0.000172759
ENSG00000101347	SAMHD1	ENST00000262878;ENST00000643918;ENST00000646673;ENST00000647095;ENST00000643243;ENST00000646866;ENST00000644250;ENST00000642186;ENST00000643003;ENST00000644370;ENST00000643825;ENST00000644688;ENST00000647459;ENST00000647163;ENST00000465985;ENST00000642246;ENST00000643078;ENST00000644114;ENST00000646121;ENST00000643907;ENST00000646066;ENST00000645444;ENST00000645033;ENST00000643161;ENST00000642616…	SAM and HD domain containing deoxynucleoside triphosphate triphosphohydrolase 1 [Source:HGNC Symbol;Acc:HGNC:15925]	protein_coding;retained_intron;nonsense_mediated_decay;processed_transcript	3.69341	10.7255	5.99377	3.41584	1.8425	1.97547	2.82184	1.49664	5.69116e-06	0.000174592
ENSG00000140416	TPM1	ENST00000651577;ENST00000558910;ENST00000560959;ENST00000288398;ENST00000404484;ENST00000610733;ENST00000559108;ENST00000560975;ENST00000560131;ENST00000561266;ENST00000403994;ENST00000558400;ENST00000644204;ENST00000558264;ENST00000561242;ENST00000651344;ENST00000357980;ENST00000560970;ENST00000358278;ENST00000651590;ENST00000267996;ENST00000558314;ENST00000559556;ENST00000317516;ENST00000651622…	tropomyosin 1 [Source:HGNC Symbol;Acc:HGNC:12010]	protein_coding;retained_intron;nonsense_mediated_decay;processed_transcript	74.174	58.8045	90.7938	118.852	135.609	133.879	0.576228	-0.795289	5.71217e-06	0.000174873
ENSG00000236333	TRHDE-AS1	ENST00000665830;ENST00000663575;ENST00000435350;ENST00000653894;ENST00000668786;ENST00000661366;ENST00000667301;ENST00000668395;ENST00000663912;ENST00000667465;ENST00000656147;ENST00000550334;ENST00000426250;ENST00000655489;ENST00000662127;ENST00000658779;ENST00000663541;ENST00000655350;ENST00000659498;ENST00000671462;ENST00000667144;ENST00000663532;ENST00000663992;ENST00000549957	TRHDE antisense RNA 1 [Source:HGNC Symbol;Acc:HGNC:27471]	lncRNA;retained_intron	0.295282	0.274246	0.281284	0.102212	0.105791	0.059303	3.18292	1.67035	5.88507e-06	0.000179793
ENSG00000221869	CEBPD	ENST00000408965	CCAAT enhancer binding protein delta [Source:HGNC Symbol;Acc:HGNC:1835]	protein_coding	8.07071	15.9159	9.64571	4.51054	4.25575	4.37519	2.55925	1.35572	5.93031e-06	0.000180801
ENSG00000011198	ABHD5	ENST00000642351;ENST00000458276;ENST00000644371;ENST00000463153;ENST00000646378;ENST00000013894;ENST00000649763;ENST00000643140;ENST00000413300;ENST00000646799;ENST00000643520;ENST00000643500;ENST00000643477;ENST00000454293;ENST00000486764;ENST00000456453	abhydrolase domain containing 5, lysophosphatidic acid acyltransferase [Source:HGNC Symbol;Acc:HGNC:21396]	protein_coding;nonsense_mediated_decay;processed_transcript;retained_intron	3.99393	4.21317	4.78881	6.51994	7.37211	6.97818	0.622701	-0.68339	6.00464e-06	0.00018269
ENSG00000113161	HMGCR	ENST00000343975;ENST00000287936;ENST00000514315;ENST00000511206;ENST00000515776;ENST00000442032;ENST00000507942;ENST00000512053;ENST00000504466;ENST00000509431;ENST00000511986;ENST00000508070;ENST00000509085	3-hydroxy-3-methylglutaryl-CoA reductase [Source:HGNC Symbol;Acc:HGNC:5006]	protein_coding;retained_intron	5.21904	5.44743	5.47471	8.7587	8.54473	8.05126	0.636615	-0.651506	6.04005e-06	0.000183389
ENSG00000129925	PGAP6	ENST00000467452;ENST00000431232;ENST00000448854;ENST00000250930;ENST00000427313;ENST00000424078;ENST00000475348;ENST00000476735	post-glycosylphosphatidylinositol attachment to proteins 6 [Source:HGNC Symbol;Acc:HGNC:17205]	retained_intron;protein_coding;processed_transcript	17.9285	23.058	23.6537	12.0087	13.4847	10.8368	1.77924	0.831264	6.21227e-06	0.00018794
ENSG00000122694	GLIPR2	ENST00000377960;ENST00000474050;ENST00000619700;ENST00000377959;ENST00000396613	GLI pathogenesis related 2 [Source:HGNC Symbol;Acc:HGNC:18007]	protein_coding;processed_transcript	5.57852	5.05591	4.97591	9.59795	8.83334	9.20353	0.56488	-0.823984	6.2154e-06	0.00018794
ENSG00000116273	PHF13	ENST00000377648;ENST00000495385	PHD finger protein 13 [Source:HGNC Symbol;Acc:HGNC:22983]	protein_coding;processed_transcript	8.51321	9.70519	8.38725	5.12691	4.29199	4.61701	1.89554	0.92261	6.2382e-06	0.000188243
ENSG00000197343	ZNF655	ENST00000252713;ENST00000394163;ENST00000494357;ENST00000320583;ENST00000489320;ENST00000425063;ENST00000440391;ENST00000467680;ENST00000422422;ENST00000452314;ENST00000419215;ENST00000427931;ENST00000488751;ENST00000412636;ENST00000449244;ENST00000626122;ENST00000422164;ENST00000422647;ENST00000416144;ENST00000493947;ENST00000357864;ENST00000454654;ENST00000424881;ENST00000423973;ENST00000493277	zinc finger protein 655 [Source:HGNC Symbol;Acc:HGNC:30899]	protein_coding;retained_intron;nonsense_mediated_decay;processed_transcript	2.88816	4.60901	3.32118	6.62102	5.83297	6.22839	0.579066	-0.788199	6.34876e-06	0.000191188
ENSG00000143333	RGS16	ENST00000367558	regulator of G protein signaling 16 [Source:HGNC Symbol;Acc:HGNC:9997]	protein_coding	0.502149	0.546581	0.39324	0.0001	0.039986	0.10427	9.98899	3.32034	6.41063e-06	0.000192658
ENSG00000120738	EGR1	ENST00000239938	early growth response 1 [Source:HGNC Symbol;Acc:HGNC:3238]	protein_coding	2.51204	3.42883	3.30037	5.8311	5.86899	6.41444	0.510156	-0.970989	6.74472e-06	0.000202287
ENSG00000118985	ELL2	ENST00000237853;ENST00000506628;ENST00000635633;ENST00000508757;ENST00000508694;ENST00000505584;ENST00000513343;ENST00000515020	elongation factor for RNA polymerase II 2 [Source:HGNC Symbol;Acc:HGNC:17064]	protein_coding;processed_transcript;nonsense_mediated_decay;retained_intron	25.7016	19.5668	24.9773	37.2079	37.5758	39.2325	0.616103	-0.698757	6.78429e-06	0.000203061
ENSG00000171234	UGT2B7	ENST00000509763;ENST00000305231;ENST00000502942;ENST00000508661;ENST00000622664	UDP glucuronosyltransferase family 2 member B7 [Source:HGNC Symbol;Acc:HGNC:12554]	processed_transcript;protein_coding	15.7121	13.7108	14.0926	23.0917	22.801	23.1551	0.630223	-0.666065	6.89179e-06	0.000205861
ENSG00000162409	PRKAA2	ENST00000371244;ENST00000610361	protein kinase AMP-activated catalytic subunit alpha 2 [Source:HGNC Symbol;Acc:HGNC:9377]	protein_coding	1.57035	1.9666	1.57172	0.921415	0.634044	0.706791	2.25823	1.17519	6.97741e-06	0.000207997
ENSG00000242242	NECTIN3-AS1	ENST00000383686;ENST00000485473;ENST00000476301;ENST00000491709;ENST00000474769;ENST00000463025;ENST00000467426	NECTIN3 antisense RNA 1 [Source:HGNC Symbol;Acc:HGNC:40813]	lncRNA	3.68084	3.10278	3.8306	1.36598	1.60429	1.59514	2.32492	1.21718	7.25024e-06	0.000215695
ENSG00000178764	ZHX2	ENST00000314393;ENST00000534247	zinc fingers and homeoboxes 2 [Source:HGNC Symbol;Acc:HGNC:18513]	protein_coding	8.01859	14.9647	9.32873	5.47115	5.14811	5.23409	2.03818	1.02728	7.39568e-06	0.000219579
ENSG00000175334	BANF1	ENST00000533166;ENST00000312175;ENST00000524628;ENST00000445560;ENST00000527348;ENST00000528648;ENST00000524663;ENST00000530204	BAF nuclear assembly factor 1 [Source:HGNC Symbol;Acc:HGNC:17397]	protein_coding;processed_transcript	95.6066	87.544	91.4688	31.7941	20.7514	58.1823	2.48013	1.31042	7.45694e-06	0.000220953
ENSG00000189431	RASSF10	ENST00000529419	Ras association domain family member 10 [Source:HGNC Symbol;Acc:HGNC:33984]	protein_coding	2.71558	2.76932	2.89149	1.26237	1.11522	0.906827	2.55034	1.35069	7.49423e-06	0.000221613
ENSG00000175063	UBE2C	ENST00000335046;ENST00000496085;ENST00000405520;ENST00000356455;ENST00000372568;ENST00000352551;ENST00000243893;ENST00000617055	ubiquitin conjugating enzyme E2 C [Source:HGNC Symbol;Acc:HGNC:15937]	protein_coding;processed_transcript	91.8547	114.842	88.4653	152.394	157.39	161.524	0.626261	-0.675165	7.59881e-06	0.000224203
ENSG00000166145	SPINT1	ENST00000562057;ENST00000344051;ENST00000568200;ENST00000564375;ENST00000569589;ENST00000566928;ENST00000566642;ENST00000568580;ENST00000563656;ENST00000568823;ENST00000563135	serine peptidase inhibitor, Kunitz type 1 [Source:HGNC Symbol;Acc:HGNC:11246]	protein_coding;retained_intron	14.6657	19.2342	16.7212	7.90674	10.1976	10.1677	1.7905	0.840364	7.61222e-06	0.000224203
ENSG00000117877	CD3EAP	ENST00000309424;ENST00000592852;ENST00000590794;ENST00000589804	CD3e molecule associated protein [Source:HGNC Symbol;Acc:HGNC:24219]	protein_coding	1.87672	2.36476	2.18258	6.20702	6.59587	2.9918	0.406723	-1.29788	7.80276e-06	0.000229358
ENSG00000144867	SRPRB	ENST00000466490;ENST00000466636;ENST00000481356;ENST00000494297;ENST00000484684	SRP receptor subunit beta [Source:HGNC Symbol;Acc:HGNC:24085]	protein_coding;nonsense_mediated_decay;retained_intron	9.45471	10.167	10.7037	14.564	16.9668	15.5694	0.643848	-0.635209	7.85889e-06	0.000230548
ENSG00000157110	RBPMS	ENST00000339877;ENST00000397323;ENST00000522694;ENST00000520191;ENST00000320203;ENST00000521370;ENST00000519657;ENST00000520161;ENST00000520916;ENST00000287771;ENST00000517860;ENST00000519647;ENST00000519359;ENST00000522099;ENST00000522708;ENST00000521816;ENST00000520971;ENST00000523115;ENST00000523717;ENST00000523104	RNA binding protein, mRNA processing factor [Source:HGNC Symbol;Acc:HGNC:19097]	protein_coding;nonsense_mediated_decay;processed_transcript	10.4472	11.6873	11.8912	7.25336	5.42029	6.90792	1.73764	0.797127	7.96591e-06	0.000233224
ENSG00000159023	EPB41	ENST00000460378;ENST00000645999;ENST00000647103;ENST00000373800;ENST00000650265;ENST00000643173;ENST00000642937;ENST00000490308;ENST00000644780;ENST00000644470;ENST00000642260;ENST00000356093;ENST00000642643;ENST00000649717;ENST00000643302;ENST00000373798;ENST00000646871;ENST00000349460;ENST00000646260;ENST00000648181;ENST00000644600;ENST00000650132;ENST00000643155;ENST00000488277;ENST00000645184…	erythrocyte membrane protein band 4.1 [Source:HGNC Symbol;Acc:HGNC:3377]	retained_intron;protein_coding;nonsense_mediated_decay;processed_transcript	1.05484	0.947835	1.71961	0.49418	0.537382	0.593694	2.29028	1.19552	8.09981e-06	0.000236231
ENSG00000082684	SEMA5B	ENST00000648990;ENST00000649167;ENST00000449546;ENST00000357599;ENST00000475244;ENST00000650207;ENST00000616742;ENST00000421053;ENST00000451541;ENST00000393583;ENST00000465147;ENST00000477001;ENST00000195173;ENST00000451055	semaphorin 5B [Source:HGNC Symbol;Acc:HGNC:10737]	protein_coding;retained_intron;nonsense_mediated_decay;processed_transcript	7.7045	9.75904	8.60182	5.56062	4.4587	4.98113	1.73764	0.797128	8.10063e-06	0.000236231
ENSG00000111269	CREBL2	ENST00000228865;ENST00000540224	cAMP responsive element binding protein like 2 [Source:HGNC Symbol;Acc:HGNC:2350]	protein_coding;processed_transcript	13.8399	14.5467	13.746	8.62114	8.45782	8.09039	1.67396	0.743269	8.13667e-06	0.000236754
ENSG00000162426	SLC45A1	ENST00000471889;ENST00000481265;ENST00000497660;ENST00000289877	solute carrier family 45 member 1 [Source:HGNC Symbol;Acc:HGNC:17939]	protein_coding;processed_transcript;retained_intron	1.45838	1.65609	1.14169	0.397791	0.481205	0.504935	3.07541	1.62078	8.15064e-06	0.000236754
ENSG00000165023	DIRAS2	ENST00000375765;ENST00000636786;ENST00000637905	DIRAS family GTPase 2 [Source:HGNC Symbol;Acc:HGNC:19323]	protein_coding	1.79626	1.4224	1.46156	0.71576	0.494525	0.508951	2.72227	1.44481	8.28953e-06	0.000240315
ENSG00000196547	MAN2A2	ENST00000560451;ENST00000559717;ENST00000557865;ENST00000360468;ENST00000561047;ENST00000560192;ENST00000558161;ENST00000561046;ENST00000559374;ENST00000559704;ENST00000560534;ENST00000561240;ENST00000558171;ENST00000558853;ENST00000558538;ENST00000558640;ENST00000558374;ENST00000560880;ENST00000559999;ENST00000560147;ENST00000558290;ENST00000559341;ENST00000559132;ENST00000557990;ENST00000560616…	mannosidase alpha class 2A member 2 [Source:HGNC Symbol;Acc:HGNC:6825]	nonsense_mediated_decay;protein_coding;retained_intron;processed_transcript	9.33136	8.72671	7.08933	4.81026	4.83919	4.83833	1.73577	0.795573	8.46352e-06	0.000244878
ENSG00000162407	PLPP3	ENST00000371250;ENST00000476206;ENST00000459962;ENST00000461655;ENST00000472957	phospholipid phosphatase 3 [Source:HGNC Symbol;Acc:HGNC:9229]	protein_coding;processed_transcript	2.77973	5.59915	2.95978	1.61144	1.51755	1.40971	2.49822	1.3209	8.48255e-06	0.000244948
ENSG00000166402	TUB	ENST00000299506;ENST00000534099;ENST00000305253	TUB bipartite transcription factor [Source:HGNC Symbol;Acc:HGNC:12406]	protein_coding	0.869285	1.26431	1.01854	0.412075	0.439959	0.330327	2.66596	1.41466	8.64265e-06	0.000249084
ENSG00000139926	FRMD6	ENST00000356218;ENST00000555952;ENST00000344768;ENST00000555197;ENST00000395718;ENST00000554778;ENST00000557103;ENST00000557522;ENST00000554167;ENST00000555936;ENST00000554495;ENST00000557405;ENST00000555703;ENST00000556137;ENST00000554745;ENST00000557183;ENST00000557001;ENST00000553556	FERM domain containing 6 [Source:HGNC Symbol;Acc:HGNC:19839]	protein_coding;processed_transcript;retained_intron	17.0104	14.4317	16.5774	24.6987	26.1175	24.2726	0.639503	-0.644977	8.69721e-06	0.000250168
ENSG00000155115	GTF3C6	ENST00000329970;ENST00000480191	general transcription factor IIIC subunit 6 [Source:HGNC Symbol;Acc:HGNC:20872]	protein_coding;processed_transcript	33.2191	29.949	30.816	45.8977	53.0117	53.1942	0.617896	-0.694564	8.75216e-06	0.000250962
ENSG00000107518	ATRNL1	ENST00000355044;ENST00000609571;ENST00000526946;ENST00000526373;ENST00000524503;ENST00000616894;ENST00000527407;ENST00000650603;ENST00000424738;ENST00000534530;ENST00000449616	attractin like 1 [Source:HGNC Symbol;Acc:HGNC:29063]	protein_coding;processed_transcript;nonsense_mediated_decay	0.308704	0.405384	0.415079	0.122793	0.136378	0.108787	3.06874	1.61765	8.75882e-06	0.000250962
ENSG00000102934	PLLP	ENST00000613167;ENST00000564376;ENST00000219207;ENST00000564018;ENST00000569059	plasmolipin [Source:HGNC Symbol;Acc:HGNC:18553]	protein_coding;processed_transcript	0.929947	2.97096	0.820934	0.43332	0.375539	0.431442	3.80701	1.92866	9.03142e-06	0.000258271
ENSG00000165959	CLMN	ENST00000298912;ENST00000557215;ENST00000555336;ENST00000556416;ENST00000557696;ENST00000556454;ENST00000553733;ENST00000555615;ENST00000556441	calmin [Source:HGNC Symbol;Acc:HGNC:19972]	protein_coding;processed_transcript;retained_intron;nonsense_mediated_decay	0.231185	0.23208	0.208991	0.0667758	0.0869488	0.0573449	3.185	1.67129	9.10125e-06	0.000259764
ENSG00000135439	AGAP2	ENST00000257897;ENST00000328568;ENST00000549129;ENST00000547588	ArfGAP with GTPase domain, ankyrin repeat and PH domain 2 [Source:HGNC Symbol;Acc:HGNC:16921]	protein_coding	0.390133	0.294606	0.374099	0.106564	0.084278	0.102949	3.60405	1.84962	9.42886e-06	0.000268595
ENSG00000106258	CYP3A5	ENST00000461920;ENST00000488187;ENST00000489231;ENST00000463364;ENST00000646887;ENST00000463907;ENST00000473347;ENST00000439761;ENST00000480723;ENST00000222982;ENST00000469622;ENST00000466061;ENST00000469887;ENST00000456417;ENST00000339843;ENST00000481825	cytochrome P450 family 3 subfamily A member 5 [Source:HGNC Symbol;Acc:HGNC:2638]	retained_intron;nonsense_mediated_decay;protein_coding;processed_transcript	4.55071	3.30239	5.48311	2.57022	2.08739	1.99913	2.00341	1.00246	9.75307e-06	0.000277295
ENSG00000155304	HSPA13	ENST00000285667;ENST00000478035	heat shock protein family A (Hsp70) member 13 [Source:HGNC Symbol;Acc:HGNC:11375]	protein_coding;processed_transcript	6.17484	6.24394	5.46112	9.4644	10.4019	9.4769	0.609337	-0.714687	9.79549e-06	0.000277966
ENSG00000158023	CFAP251	ENST00000545752;ENST00000397454;ENST00000535257;ENST00000428465;ENST00000288912;ENST00000543211;ENST00000540779;ENST00000545988;ENST00000546044	cilia and flagella associated protein 251 [Source:HGNC Symbol;Acc:HGNC:28506]	processed_transcript;protein_coding;retained_intron	0.624658	0.482567	0.562972	0.257486	0.185082	0.217991	2.52846	1.33826	9.89842e-06	0.000280029
ENSG00000142949	PTPRF	ENST00000372405;ENST00000414879;ENST00000372407;ENST00000496447;ENST00000438120;ENST00000359947;ENST00000412568;ENST00000477970;ENST00000429895;ENST00000436724;ENST00000481019;ENST00000463041;ENST00000496043;ENST00000467464;ENST00000437607;ENST00000617451	protein tyrosine phosphatase receptor type F [Source:HGNC Symbol;Acc:HGNC:9670]	processed_transcript;protein_coding	34.9774	36.3455	36.273	21.6512	22.5907	20.6312	1.65856	0.729934	9.90615e-06	0.000280029
ENSG00000178803	ADORA2A-AS1	ENST00000326341;ENST00000412790;ENST00000427813;ENST00000650766	ADORA2A antisense RNA 1 [Source:HGNC Symbol;Acc:HGNC:37122]	lncRNA	0.353998	0.430951	0.375732	0.0885492	0.0733087	0.11557	4.18372	2.06479	1.0003e-05	0.000282227
ENSG00000141401	IMPA2	ENST00000590107;ENST00000588167;ENST00000269159;ENST00000589374;ENST00000383376;ENST00000625802;ENST00000586230;ENST00000588927;ENST00000589238;ENST00000588752;ENST00000588863;ENST00000590138	inositol monophosphatase 2 [Source:HGNC Symbol;Acc:HGNC:6051]	nonsense_mediated_decay;retained_intron;protein_coding;processed_transcript	7.46559	8.82767	4.83409	3.44567	3.04908	3.24084	2.17011	1.11777	1.00854e-05	0.000284007
ENSG00000068489	PRR11	ENST00000262293;ENST00000578777;ENST00000614081;ENST00000577457;ENST00000582995;ENST00000580177;ENST00000581182;ENST00000582004;ENST00000578542	proline rich 11 [Source:HGNC Symbol;Acc:HGNC:25619]	protein_coding;nonsense_mediated_decay;retained_intron	13.4861	13.8963	13.0998	20.7941	20.5863	20.5351	0.653831	-0.61301	1.02143e-05	0.00028709
ENSG00000184056	VPS33B	ENST00000574755;ENST00000333371;ENST00000557358;ENST00000535906;ENST00000554264;ENST00000556096;ENST00000554660;ENST00000557470	VPS33B late endosome and lysosome associated [Source:HGNC Symbol;Acc:HGNC:12712]	nonsense_mediated_decay;protein_coding;processed_transcript;retained_intron	1.58631	1.66138	1.8497	3.5193	2.97303	4.03428	0.484239	-1.04621	1.03103e-05	0.000289236
ENSG00000288640	AC005192	ENST00000675905;ENST00000676282	novel protein	nonsense_mediated_decay	0.011101	0.0001	0.060685	1.3471	0.07711	0.425109	0.0388715	-4.68514	1.05528e-05	0.000295479
ENSG00000047936	ROS1	ENST00000368507;ENST00000368508;ENST00000403284	ROS proto-oncogene 1, receptor tyrosine kinase [Source:HGNC Symbol;Acc:HGNC:10261]	protein_coding	0.684543	0.260632	0.699763	1.61056	1.55418	1.46778	0.355085	-1.49376	1.06363e-05	0.000297252
ENSG00000253666	AP000424	ENST00000665530;ENST00000521851;ENST00000653377;ENST00000667762;ENST00000523831	novel transcript	lncRNA	0.70559	0.735455	0.788578	0.226051	0.144424	0.235894	3.677	1.87853	1.07915e-05	0.00030102
ENSG00000170540	ARL6IP1	ENST00000304414;ENST00000567969;ENST00000562819;ENST00000546206;ENST00000563861;ENST00000562234;ENST00000569976;ENST00000566391	ADP ribosylation factor like GTPase 6 interacting protein 1 [Source:HGNC Symbol;Acc:HGNC:697]	protein_coding;retained_intron;nonsense_mediated_decay	50.6003	45.2615	46.4374	76.9792	77.9887	66.7877	0.641694	-0.640043	1.08663e-05	0.000302534
ENSG00000040275	SPDL1	ENST00000510751;ENST00000503209;ENST00000265295;ENST00000507232;ENST00000508837;ENST00000515224;ENST00000513795;ENST00000629457;ENST00000513941;ENST00000512028;ENST00000506574;ENST00000505977;ENST00000508247;ENST00000509785;ENST00000503871;ENST00000523518	spindle apparatus coiled-coil protein 1 [Source:HGNC Symbol;Acc:HGNC:26010]	processed_transcript;protein_coding;nonsense_mediated_decay;retained_intron	10.7335	9.37857	10.2762	15.6636	16.0318	15.682	0.641408	-0.640687	1.09444e-05	0.000304134
ENSG00000235652	FBXO30-DT	ENST00000663890;ENST00000452617;ENST00000658327;ENST00000660586;ENST00000587426;ENST00000626919;ENST00000626833;ENST00000654828;ENST00000591489;ENST00000587540;ENST00000606388;ENST00000653352;ENST00000592775;ENST00000627375;ENST00000629681;ENST00000630919;ENST00000630041	FBXO30 divergent transcript [Source:HGNC Symbol;Acc:HGNC:48990]	lncRNA	0.251315	0.359975	0.351935	0.0436056	0.0240488	0.111969	5.36248	2.4229	1.13504e-05	0.000314823
ENSG00000065675	PRKCQ	ENST00000397176;ENST00000263125;ENST00000610727;ENST00000539722	protein kinase C theta [Source:HGNC Symbol;Acc:HGNC:9410]	protein_coding	2.79617	3.11328	2.64155	1.23778	1.22729	1.20816	2.32793	1.21905	1.14457e-05	0.000316872
ENSG00000133740	E2F5	ENST00000256117;ENST00000520225;ENST00000521429;ENST00000518234;ENST00000517476;ENST00000418930;ENST00000416274;ENST00000521234	E2F transcription factor 5 [Source:HGNC Symbol;Acc:HGNC:3119]	nonsense_mediated_decay;protein_coding;retained_intron	0.376561	0.370135	0.326874	0.0929286	0.0676529	0.121665	3.80367	1.92739	1.14761e-05	0.000317119
ENSG00000089012	SIRPG	ENST00000303415;ENST00000344103;ENST00000381583;ENST00000216927;ENST00000497407;ENST00000478145;ENST00000381580	signal regulatory protein gamma [Source:HGNC Symbol;Acc:HGNC:15757]	protein_coding;processed_transcript	2.88208	2.1779	2.51812	1.09746	0.69196	0.862525	2.85756	1.51478	1.15933e-05	0.000319757
ENSG00000196923	PDLIM7	ENST00000503346;ENST00000355841;ENST00000493815;ENST00000486828;ENST00000393551;ENST00000504380;ENST00000506537;ENST00000359895;ENST00000505074;ENST00000355572;ENST00000504318;ENST00000393546;ENST00000506161;ENST00000463411;ENST00000505746;ENST00000503827	PDZ and LIM domain 7 [Source:HGNC Symbol;Acc:HGNC:22958]	retained_intron;protein_coding;nonsense_mediated_decay;processed_transcript	46.0442	36.9924	44.7445	69.9734	66.0626	65.4523	0.634186	-0.657021	1.16962e-05	0.000321995
ENSG00000210112	MT-TM	ENST00000387377	mitochondrially encoded tRNA-Met (AUA/G) [Source:HGNC Symbol;Acc:HGNC:7492]	Mt_tRNA	23.5603	15.2528	17.7786	52.9791	59.0305	50.8729	0.347439	-1.52517	1.18013e-05	0.000324284
ENSG00000072163	LIMS2	ENST00000409286;ENST00000545738;ENST00000410038;ENST00000409808;ENST00000355119;ENST00000324938;ENST00000582671;ENST00000409254;ENST00000409754;ENST00000413578;ENST00000484252;ENST00000476932;ENST00000409455;ENST00000426981;ENST00000410011;ENST00000494613;ENST00000469300;ENST00000466410	LIM zinc finger domain containing 2 [Source:HGNC Symbol;Acc:HGNC:16084]	protein_coding;processed_transcript;nonsense_mediated_decay;retained_intron	0.204022	0.148064	0.183835	0.0111666	0.0464002	0.0417151	5.39797	2.43242	1.26139e-05	0.000345968
ENSG00000196391	ZNF774	ENST00000379090;ENST00000354377;ENST00000558115;ENST00000558586;ENST00000560038	zinc finger protein 774 [Source:HGNC Symbol;Acc:HGNC:33108]	protein_coding;processed_transcript;nonsense_mediated_decay	0.335949	0.546787	0.461468	0.0540091	0.16961	0.0380529	5.13697	2.36092	1.26407e-05	0.00034606
ENSG00000167306	MYO5B	ENST00000592688;ENST00000285039;ENST00000324581;ENST00000586036;ENST00000585859;ENST00000587895;ENST00000589568	myosin VB [Source:HGNC Symbol;Acc:HGNC:7603]	protein_coding;processed_transcript;retained_intron	0.81544	0.594991	0.673228	0.211416	0.279087	0.295282	2.65169	1.40691	1.28331e-05	0.000350678
ENSG00000081913	PHLPP1	ENST00000262719;ENST00000588953;ENST00000591106;ENST00000497351;ENST00000591386;ENST00000588452;ENST00000487409	PH domain and leucine rich repeat protein phosphatase 1 [Source:HGNC Symbol;Acc:HGNC:20610]	protein_coding;processed_transcript	1.58368	1.84988	1.74893	0.833557	0.774287	0.869762	2.09173	1.0647	1.28999e-05	0.00035185
ENSG00000103150	MLYCD	ENST00000262430;ENST00000569024;ENST00000566309;ENST00000561562;ENST00000563312	malonyl-CoA decarboxylase [Source:HGNC Symbol;Acc:HGNC:7150]	protein_coding;retained_intron;nonsense_mediated_decay	0.975138	1.01953	1.43731	0.584802	0.490402	0.51679	2.15578	1.10821	1.29788e-05	0.000353221
ENSG00000105270	CLIP3	ENST00000360535;ENST00000586457;ENST00000585466;ENST00000592017;ENST00000590559;ENST00000593074	CAP-Gly domain containing linker protein 3 [Source:HGNC Symbol;Acc:HGNC:24314]	protein_coding;retained_intron	2.27736	2.47297	2.77396	0.972074	1.05993	1.16075	2.35668	1.23675	1.2998e-05	0.000353221
ENSG00000185507	IRF7	ENST00000330243;ENST00000533182;ENST00000397566;ENST00000469048;ENST00000397570;ENST00000531912;ENST00000532096;ENST00000525445;ENST00000348655;ENST00000533190;ENST00000527160;ENST00000532788;ENST00000528413;ENST00000649187;ENST00000525750;ENST00000647801;ENST00000532326	interferon regulatory factor 7 [Source:HGNC Symbol;Acc:HGNC:6122]	protein_coding;nonsense_mediated_decay;retained_intron	5.41556	7.56589	4.91386	2.84086	1.91499	2.83956	2.35607	1.23638	1.31572e-05	0.000356889
ENSG00000283265	AL356234	ENST00000637996	novel transcript	lncRNA	1.66199	3.1075	2.21677	0.68529	0.680375	0.538529	3.66888	1.87534	1.32182e-05	0.000357886
ENSG00000049246	PER3	ENST00000361923;ENST00000377532;ENST00000377541;ENST00000614998;ENST00000613533;ENST00000494684;ENST00000602883;ENST00000473653;ENST00000463106	period circadian regulator 3 [Source:HGNC Symbol;Acc:HGNC:8847]	protein_coding;retained_intron	0.842845	0.788368	0.787838	1.58219	1.4663	1.7412	0.505055	-0.985488	1.32884e-05	0.000359126
ENSG00000113504	SLC12A7	ENST00000264930;ENST00000513223;ENST00000504576;ENST00000510943;ENST00000514994;ENST00000634447	solute carrier family 12 member 7 [Source:HGNC Symbol;Acc:HGNC:10915]	protein_coding;nonsense_mediated_decay;retained_intron	25.7013	26.5207	26.8305	16.356	15.9688	15.9669	1.63698	0.711037	1.3381e-05	0.000360968
ENSG00000163291	PAQR3	ENST00000512733;ENST00000515853;ENST00000515541;ENST00000503343;ENST00000395594;ENST00000512299;ENST00000342820;ENST00000512760;ENST00000508599;ENST00000505735;ENST00000511594;ENST00000505715	progestin and adipoQ receptor family member 3 [Source:HGNC Symbol;Acc:HGNC:30130]	protein_coding;nonsense_mediated_decay;processed_transcript;retained_intron	0.672115	1.0339	0.691338	1.3744	1.8429	1.65191	0.49235	-1.02224	1.34948e-05	0.000363375
ENSG00000166340	TPP1	ENST00000647346;ENST00000644218;ENST00000533371;ENST00000299427;ENST00000646691;ENST00000644683;ENST00000645620;ENST00000643479;ENST00000643439;ENST00000643342;ENST00000647209;ENST00000534644;ENST00000528917;ENST00000428886;ENST00000528571;ENST00000644810;ENST00000642892;ENST00000647016;ENST00000643516;ENST00000531754;ENST00000645331;ENST00000436873;ENST00000524903;ENST00000646777;ENST00000524924…	tripeptidyl peptidase 1 [Source:HGNC Symbol;Acc:HGNC:2073]	retained_intron;protein_coding;nonsense_mediated_decay;processed_transcript	10.4999	10.6507	13.3785	7.18669	6.87297	5.39621	1.77474	0.827608	1.37054e-05	0.000368374
ENSG00000130813	SHFL	ENST00000397881;ENST00000591813;ENST00000585919;ENST00000253110;ENST00000586889;ENST00000592551;ENST00000587710;ENST00000586730;ENST00000590378;ENST00000593131;ENST00000587609	shiftless antiviral inhibitor of ribosomal frameshifting [Source:HGNC Symbol;Acc:HGNC:25649]	protein_coding;retained_intron;nonsense_mediated_decay	5.21566	6.41008	5.80347	3.34576	2.73088	2.99192	1.92194	0.942561	1.3736e-05	0.000368526
ENSG00000122870	BICC1	ENST00000263103;ENST00000373886;ENST00000476684	BicC family RNA binding protein 1 [Source:HGNC Symbol;Acc:HGNC:19351]	protein_coding;processed_transcript	26.4274	29.2109	25.8234	15.9271	16.8473	16.6153	1.64937	0.721914	1.37921e-05	0.000369334
ENSG00000177494	ZBED2	ENST00000317012	zinc finger BED-type containing 2 [Source:HGNC Symbol;Acc:HGNC:20710]	protein_coding	0.465086	0.617688	0.557223	0.115084	0.147048	0.118136	4.31274	2.1086	1.38162e-05	0.000369334
ENSG00000123191	ATP7B	ENST00000673772;ENST00000242839;ENST00000673867;ENST00000634844;ENST00000673923;ENST00000634810;ENST00000673864;ENST00000673844;ENST00000344297;ENST00000634296;ENST00000448424;ENST00000673696;ENST00000674147;ENST00000634308;ENST00000466629;ENST00000674078;ENST00000482841;ENST00000674126;ENST00000673789;ENST00000634620;ENST00000418097;ENST00000634519;ENST00000400366;ENST00000635406;ENST00000483772…	ATPase copper transporting beta [Source:HGNC Symbol;Acc:HGNC:870]	protein_coding;retained_intron;nonsense_mediated_decay;processed_transcript	0.732431	0.789686	0.688121	0.331831	0.318299	0.379759	2.14609	1.10171	1.39378e-05	0.000371911
ENSG00000160191	PDE9A	ENST00000398234;ENST00000398225;ENST00000486902;ENST00000291539;ENST00000489319;ENST00000398232;ENST00000462571;ENST00000398224;ENST00000467162;ENST00000497805;ENST00000466472;ENST00000398229;ENST00000472401;ENST00000398236;ENST00000470987;ENST00000335440;ENST00000467403;ENST00000398227;ENST00000460905;ENST00000460989;ENST00000349112;ENST00000328862;ENST00000495521;ENST00000495343;ENST00000380328…	phosphodiesterase 9A [Source:HGNC Symbol;Acc:HGNC:8795]	protein_coding;processed_transcript;retained_intron	1.22032	2.1298	1.18288	0.487734	0.55015	0.596125	2.77416	1.47205	1.40214e-05	0.000373465
ENSG00000189056	RELN	ENST00000343529;ENST00000428762;ENST00000424685;ENST00000478148;ENST00000473945;ENST00000473457;ENST00000429186	reelin [Source:HGNC Symbol;Acc:HGNC:9957]	protein_coding;retained_intron;processed_transcript	28.0597	45.9216	29.8208	18.976	18.2456	18.728	1.85528	0.891638	1.4565e-05	0.000387245
ENSG00000120162	MOB3B	ENST00000262244;ENST00000603061	MOB kinase activator 3B [Source:HGNC Symbol;Acc:HGNC:23825]	protein_coding;processed_transcript	0.855461	0.809987	0.691253	0.24486	0.317827	0.300756	2.72942	1.4486	1.46116e-05	0.000387786
ENSG00000107104	KANK1	ENST00000489369;ENST00000382293;ENST00000354485;ENST00000382303;ENST00000382286;ENST00000382289;ENST00000475690;ENST00000619269;ENST00000674102;ENST00000382297;ENST00000467541	KN motif and ankyrin repeat domains 1 [Source:HGNC Symbol;Acc:HGNC:19309]	processed_transcript;protein_coding;retained_intron	2.04139	2.02936	2.03593	1.01702	1.04419	1.13551	1.9103	0.933797	1.46613e-05	0.000388405
ENSG00000159208	CIART	ENST00000369094;ENST00000447007;ENST00000290363;ENST00000417398;ENST00000469255;ENST00000497211;ENST00000369095	circadian associated repressor of transcription [Source:HGNC Symbol;Acc:HGNC:25200]	protein_coding;retained_intron;processed_transcript	0.394296	0.522883	0.388707	1.62459	0.873527	1.39071	0.335805	-1.57431	1.50766e-05	0.000398692
ENSG00000185585	OLFML2A	ENST00000373580;ENST00000331715;ENST00000288815	olfactomedin like 2A [Source:HGNC Symbol;Acc:HGNC:27270]	protein_coding	2.75329	3.05547	2.86542	1.50761	1.34001	1.53757	1.97806	0.984089	1.52329e-05	0.000402104
ENSG00000287562	AL109615	ENST00000664457	novel transcript	lncRNA	0.505452	0.527313	0.599966	0.148619	0.167234	0.176698	3.31485	1.72894	1.52802e-05	0.000402634
ENSG00000206337	HCP5	ENST00000414046;ENST00000467369;ENST00000666495;ENST00000670109;ENST00000541196;ENST00000460889;ENST00000674016	HLA complex P5 [Source:HGNC Symbol;Acc:HGNC:21659]	lncRNA	0.28655	0.63611	0.450585	0.0864303	0.136941	0.168105	3.50786	1.81059	1.5496e-05	0.000407593
ENSG00000272419	LINC01145	ENST00000578899;ENST00000606004;ENST00000621033;ENST00000638217;ENST00000614510;ENST00000621798;ENST00000610324;ENST00000616993;ENST00000418192	long intergenic non-protein coding RNA 1145 [Source:HGNC Symbol;Acc:HGNC:49462]	processed_transcript;retained_intron;transcribed_unprocessed_pseudogene	0.887105	1.18869	1.55	0.40045	0.442969	0.130999	3.72099	1.89568	1.60529e-05	0.000421489
ENSG00000279881	AC041040	ENST00000622926	TEC	TEC	0.054002	0.101273	0.083896	0.332365	0.292639	0.385815	0.236611	-2.07941	1.63165e-05	0.000427083
ENSG00000166128	RAB8B	ENST00000321437;ENST00000558990;ENST00000558119;ENST00000559927;ENST00000559006	RAB8B, member RAS oncogene family [Source:HGNC Symbol;Acc:HGNC:30273]	protein_coding;nonsense_mediated_decay	5.45639	5.55751	5.05449	8.39539	8.36402	8.52204	0.635581	-0.653853	1.63239e-05	0.000427083
ENSG00000138685	FGF2	ENST00000264498;ENST00000608478;ENST00000644866	fibroblast growth factor 2 [Source:HGNC Symbol;Acc:HGNC:3676]	protein_coding	5.91067	5.16394	5.98054	9.21523	9.01629	8.15849	0.646273	-0.629785	1.63574e-05	0.000427204
ENSG00000100441	KHNYN	ENST00000553935;ENST00000556255;ENST00000556510;ENST00000251343;ENST00000556842;ENST00000554268	KH and NYN domain containing [Source:HGNC Symbol;Acc:HGNC:20166]	protein_coding;retained_intron	3.57713	2.06189	2.63512	5.61116	5.15012	4.64218	0.537161	-0.896573	1.63934e-05	0.000427387
ENSG00000142619	PADI3	ENST00000375460	peptidyl arginine deiminase 3 [Source:HGNC Symbol;Acc:HGNC:18337]	protein_coding	0.95305	0.798504	0.875521	0.301003	0.165878	0.284862	3.49465	1.80515	1.65853e-05	0.000431627
ENSG00000095739	BAMBI	ENST00000497699;ENST00000375533	BMP and activin membrane bound inhibitor [Source:HGNC Symbol;Acc:HGNC:30251]	retained_intron;protein_coding	13.3587	9.68629	12.3179	20.5793	19.3831	19.0171	0.59958	-0.737975	1.7482e-05	0.000454163
ENSG00000147416	ATP6V1B2	ENST00000523482;ENST00000276390;ENST00000523478;ENST00000521442;ENST00000520830;ENST00000519667	ATPase H+ transporting V1 subunit B2 [Source:HGNC Symbol;Acc:HGNC:854]	retained_intron;protein_coding;nonsense_mediated_decay	14.6651	14.7413	14.174	9.11209	8.72837	8.93156	1.62783	0.702954	1.77036e-05	0.000459111
ENSG00000106538	RARRES2	ENST00000466675;ENST00000467793;ENST00000478771;ENST00000482669;ENST00000223271	retinoic acid receptor responder 2 [Source:HGNC Symbol;Acc:HGNC:9868]	protein_coding;retained_intron	104.089	125.368	100.16	65.3713	66.7916	65.3698	1.66867	0.738698	1.77673e-05	0.000459956
ENSG00000105767	CADM4	ENST00000222374;ENST00000593506	cell adhesion molecule 4 [Source:HGNC Symbol;Acc:HGNC:30825]	protein_coding;processed_transcript	3.54594	4.5016	2.68905	1.32763	1.31338	1.51798	2.58153	1.36823	1.78033e-05	0.000460079
ENSG00000100121	GGTLC2	ENST00000417145;ENST00000652467;ENST00000652249;ENST00000480559;ENST00000448514;ENST00000613850;ENST00000651213;ENST00000652219;ENST00000618722	gamma-glutamyltransferase light chain 2 [Source:HGNC Symbol;Acc:HGNC:18596]	protein_coding;nonsense_mediated_decay	9.11342	9.37495	0.0001	0.0001	0.0675054	0.0001	273.072	8.09314	1.79486e-05	0.000463025
ENSG00000101665	SMAD7	ENST00000545051;ENST00000262158;ENST00000587336;ENST00000585986;ENST00000589634;ENST00000591805;ENST00000586093;ENST00000588190	SMAD family member 7 [Source:HGNC Symbol;Acc:HGNC:6773]	retained_intron;protein_coding;processed_transcript	2.75704	2.36984	3.47366	5.4343	4.87908	5.29597	0.550987	-0.85991	1.81085e-05	0.000466334
ENSG00000121966	CXCR4	ENST00000241393;ENST00000466288;ENST00000409817	C-X-C motif chemokine receptor 4 [Source:HGNC Symbol;Acc:HGNC:2561]	protein_coding;processed_transcript	0.556395	3.10283	0.668582	0.247939	0.182474	0.212671	6.72977	2.75056	1.88361e-05	0.000484226
ENSG00000262580	AC087741	ENST00000570309;ENST00000572730;ENST00000573346;ENST00000576824;ENST00000573935	novel transcript, antisense to CARD14	lncRNA	0.218195	0.484417	0.379169	0.0924448	0.0336309	0.0910854	4.98147	2.31657	1.89052e-05	0.000485157
ENSG00000196526	AFAP1	ENST00000360265;ENST00000358461;ENST00000513856;ENST00000505447;ENST00000508415;ENST00000614385;ENST00000382543;ENST00000420658;ENST00000513842;ENST00000612691	actin filament associated protein 1 [Source:HGNC Symbol;Acc:HGNC:24017]	protein_coding;processed_transcript;retained_intron	4.93945	4.9289	5.22367	3.02955	2.73414	3.28541	1.66779	0.73794	1.89768e-05	0.000486148
ENSG00000166851	PLK1	ENST00000562272;ENST00000300093;ENST00000564794;ENST00000567897;ENST00000562407;ENST00000568568;ENST00000564947;ENST00000564202;ENST00000570220	polo like kinase 1 [Source:HGNC Symbol;Acc:HGNC:9077]	retained_intron;protein_coding;processed_transcript;nonsense_mediated_decay	10.1387	13.9578	13.0407	20.485	18.7548	19.2184	0.635278	-0.654541	1.93182e-05	0.000494036
ENSG00000154080	CHST9	ENST00000618847;ENST00000580774;ENST00000581714	carbohydrate sulfotransferase 9 [Source:HGNC Symbol;Acc:HGNC:19898]	protein_coding	0.0938945	0.18727	0.0957116	0.0349119	0.0154969	0.0262838	4.91411	2.29693	1.95018e-05	0.00049787
ENSG00000121060	TRIM25	ENST00000316881;ENST00000570749;ENST00000572550;ENST00000572021;ENST00000648772;ENST00000570473;ENST00000574997;ENST00000574234;ENST00000573108;ENST00000537230	tripartite motif containing 25 [Source:HGNC Symbol;Acc:HGNC:12932]	protein_coding;retained_intron;processed_transcript;nonsense_mediated_decay	11.1547	15.3721	12.2043	7.61662	7.90219	7.26521	1.69992	0.765471	1.95384e-05	0.000497943
ENSG00000234362	LINC01914	ENST00000436551;ENST00000427054	long intergenic non-protein coding RNA 1914 [Source:HGNC Symbol;Acc:HGNC:52733]	lncRNA	0.971073	0.692391	0.896617	0.188011	0.150562	0.226217	4.5328	2.1804	1.97046e-05	0.000501311
ENSG00000197747	S100A10	ENST00000478348;ENST00000478574;ENST00000368811;ENST00000368809	S100 calcium binding protein A10 [Source:HGNC Symbol;Acc:HGNC:10487]	processed_transcript;protein_coding	620.853	586.493	578.997	904.223	908.358	901.657	0.658138	-0.603539	1.99509e-05	0.00050623
ENSG00000196730	DAPK1	ENST00000622514;ENST00000408954;ENST00000469067;ENST00000472284;ENST00000472344;ENST00000497743;ENST00000491893;ENST00000466188;ENST00000470267;ENST00000494010;ENST00000475804;ENST00000495182;ENST00000495281;ENST00000489291;ENST00000496522;ENST00000468482;ENST00000469640;ENST00000463069;ENST00000358077	death associated protein kinase 1 [Source:HGNC Symbol;Acc:HGNC:2674]	protein_coding;retained_intron;processed_transcript;nonsense_mediated_decay	6.45015	7.97161	6.94402	4.66892	3.9548	4.25598	1.65887	0.730204	1.99932e-05	0.00050623
ENSG00000115919	KYNU	ENST00000621320;ENST00000409512;ENST00000264170;ENST00000410015;ENST00000612147;ENST00000460143;ENST00000375773;ENST00000613664;ENST00000424385	kynureninase [Source:HGNC Symbol;Acc:HGNC:6469]	protein_coding;retained_intron;nonsense_mediated_decay	2.7561	3.13819	2.74332	1.7203	1.77882	1.72274	1.65412	0.726068	2.00239e-05	0.00050623
ENSG00000175772	LINC01106	ENST00000654118;ENST00000448359;ENST00000436665;ENST00000665250	long intergenic non-protein coding RNA 1106 [Source:HGNC Symbol;Acc:HGNC:26769]	lncRNA	1.50185	0.922139	1.84762	0.55206	0.315183	0.422668	3.31156	1.72751	2.00534e-05	0.00050623
ENSG00000152894	PTPRK	ENST00000368226;ENST00000368215;ENST00000525459;ENST00000531050;ENST00000392449;ENST00000490332;ENST00000415055;ENST00000532751;ENST00000434424;ENST00000415046;ENST00000368213;ENST00000368210;ENST00000524481;ENST00000429595;ENST00000368207;ENST00000498284;ENST00000531466;ENST00000532331;ENST00000524534;ENST00000368205;ENST00000495748;ENST00000368202	protein tyrosine phosphatase receptor type K [Source:HGNC Symbol;Acc:HGNC:9674]	protein_coding;nonsense_mediated_decay;processed_transcript;retained_intron	6.34523	6.35862	6.13289	9.30731	9.5761	9.58845	0.661591	-0.595987	2.00694e-05	0.00050623
ENSG00000106683	LIMK1	ENST00000336180;ENST00000483414;ENST00000418310;ENST00000538333;ENST00000491052;ENST00000476792;ENST00000435201;ENST00000486361	LIM domain kinase 1 [Source:HGNC Symbol;Acc:HGNC:6613]	protein_coding;retained_intron;processed_transcript;nonsense_mediated_decay	15.5648	16.2226	17.4163	10.1993	9.81909	10.1704	1.62986	0.704749	2.02631e-05	0.000510242
ENSG00000091129	NRCAM	ENST00000417701;ENST00000522550;ENST00000351718;ENST00000379028;ENST00000379024;ENST00000442580;ENST00000613830;ENST00000465585;ENST00000415105;ENST00000445634;ENST00000419936;ENST00000379022;ENST00000418239;ENST00000413765;ENST00000456431;ENST00000489800	neuronal cell adhesion molecule [Source:HGNC Symbol;Acc:HGNC:7994]	protein_coding;processed_transcript;retained_intron	24.3211	22.7795	23.8951	14.8057	14.5637	14.2776	1.62659	0.701847	2.07099e-05	0.000520379
ENSG00000164929	BAALC	ENST00000309982;ENST00000438105;ENST00000306391;ENST00000523754;ENST00000521926;ENST00000330955;ENST00000519507;ENST00000297574;ENST00000517863	BAALC binder of MAP3K1 and KLF4 [Source:HGNC Symbol;Acc:HGNC:14333]	protein_coding;processed_transcript	3.28046	3.32679	1.7949	6.14513	5.72912	5.36237	0.487458	-1.03665	2.07362e-05	0.000520379
ENSG00000054803	CBLN4	ENST00000064571	cerebellin 4 precursor [Source:HGNC Symbol;Acc:HGNC:16231]	protein_coding	0.185452	0.046106	0.138501	0.710955	0.349173	0.802128	0.198715	-2.33122	2.08179e-05	0.000521542
ENSG00000104419	NDRG1	ENST00000521438;ENST00000519278;ENST00000521026;ENST00000323851;ENST00000414097;ENST00000522377;ENST00000523931;ENST00000674925;ENST00000522476;ENST00000675036;ENST00000675172;ENST00000675357;ENST00000676124;ENST00000518094;ENST00000519580;ENST00000674902;ENST00000521414;ENST00000517745;ENST00000675600;ENST00000518176;ENST00000518010;ENST00000674839;ENST00000676444;ENST00000675568;ENST00000521544…	N-myc downstream regulated 1 [Source:HGNC Symbol;Acc:HGNC:7679]	retained_intron;protein_coding;nonsense_mediated_decay;processed_transcript	22.0664	28.9722	23.2982	14.5515	15.1822	14.7254	1.67203	0.741597	2.10257e-05	0.000525856
ENSG00000165804	ZNF219	ENST00000421093;ENST00000360947;ENST00000451119;ENST00000554923;ENST00000556101;ENST00000556174;ENST00000624093;ENST00000553296;ENST00000554478;ENST00000556944;ENST00000555697;ENST00000555270;ENST00000553980	zinc finger protein 219 [Source:HGNC Symbol;Acc:HGNC:13011]	protein_coding;processed_transcript;TEC;retained_intron	4.1578	6.0263	4.34097	2.4081	2.6915	2.42264	1.93095	0.949311	2.11331e-05	0.000527649
ENSG00000179163	FUCA1	ENST00000374479	alpha-L-fucosidase 1 [Source:HGNC Symbol;Acc:HGNC:4006]	protein_coding	45.2682	45.5107	47.9078	26.9738	29.6181	28.1296	1.63697	0.71103	2.12625e-05	0.000529983
ENSG00000237264	FTH1P11	ENST00000517577	ferritin heavy chain 1 pseudogene 11 [Source:HGNC Symbol;Acc:HGNC:3981]	processed_pseudogene	78.1248	52.68	68.7288	36.5876	33.7884	35.9725	1.87622	0.907832	2.13284e-05	0.000530128
ENSG00000130508	PXDN	ENST00000252804;ENST00000493779;ENST00000465809;ENST00000483018;ENST00000447941;ENST00000453308;ENST00000467191;ENST00000477093;ENST00000425171;ENST00000493654;ENST00000477810;ENST00000478155;ENST00000485177;ENST00000433670	peroxidasin [Source:HGNC Symbol;Acc:HGNC:14966]	protein_coding;retained_intron;processed_transcript;nonsense_mediated_decay	0.65825	0.969327	0.92127	0.31413	0.366045	0.380836	2.40228	1.26441	2.13402e-05	0.000530128
ENSG00000198959	TGM2	ENST00000474777;ENST00000361475;ENST00000469269;ENST00000468262;ENST00000373403;ENST00000453095	transglutaminase 2 [Source:HGNC Symbol;Acc:HGNC:11778]	retained_intron;protein_coding	234.983	234.977	252.019	355.585	373.184	365.873	0.659557	-0.600431	2.15001e-05	0.000533202
ENSG00000129226	CD68	ENST00000250092;ENST00000380498;ENST00000584180;ENST00000584502	CD68 molecule [Source:HGNC Symbol;Acc:HGNC:1693]	protein_coding	46.8513	35.0702	46.312	25.5804	22.3637	11.5515	2.15534	1.10792	2.15474e-05	0.000533478
ENSG00000149418	ST14	ENST00000278742;ENST00000530376;ENST00000530532;ENST00000524718	suppression of tumorigenicity 14 [Source:HGNC Symbol;Acc:HGNC:11344]	protein_coding;retained_intron	0.237768	0.131716	0.268848	0.0196044	0.0637465	0.0169835	6.36204	2.66949	2.17996e-05	0.000538819
ENSG00000134321	RSAD2	ENST00000382040;ENST00000474872;ENST00000442639;ENST00000489749;ENST00000477834	radical S-adenosyl methionine domain containing 2 [Source:HGNC Symbol;Acc:HGNC:30908]	protein_coding;processed_transcript;retained_intron	0.296835	0.422629	0.262688	0.0274558	0.0829383	0.0893252	4.91766	2.29797	2.2199e-05	0.000547774
ENSG00000185519	FAM131C	ENST00000375662;ENST00000494078	family with sequence similarity 131 member C [Source:HGNC Symbol;Acc:HGNC:26717]	protein_coding;processed_transcript	5.95086	6.0491	6.26105	2.81052	2.6493	2.84198	2.19965	1.13727	2.24378e-05	0.000552741
ENSG00000167107	ACSF2	ENST00000507792;ENST00000300441;ENST00000512119;ENST00000510262;ENST00000503408;ENST00000504945;ENST00000502667;ENST00000509806;ENST00000570356;ENST00000513101;ENST00000506085;ENST00000503387;ENST00000510410;ENST00000513544;ENST00000507769;ENST00000506582;ENST00000511147;ENST00000503295;ENST00000508245;ENST00000504392;ENST00000506052;ENST00000427954;ENST00000512537;ENST00000511288;ENST00000508734	acyl-CoA synthetase family member 2 [Source:HGNC Symbol;Acc:HGNC:26101]	retained_intron;protein_coding;processed_transcript;nonsense_mediated_decay	5.26647	5.3456	4.36018	2.6517	2.48516	2.8733	1.86916	0.90239	2.25148e-05	0.000553713
ENSG00000132932	ATP8A2	ENST00000381655;ENST00000281620;ENST00000255283;ENST00000381648;ENST00000491840	ATPase phospholipid transporting 8A2 [Source:HGNC Symbol;Acc:HGNC:13533]	protein_coding;nonsense_mediated_decay;processed_transcript	0.78919	0.731851	0.90852	0.292889	0.300442	0.404232	2.4355	1.28422	2.25616e-05	0.000553941
ENSG00000138642	HERC6	ENST00000264346;ENST00000502870;ENST00000504905;ENST00000380265;ENST00000506842;ENST00000506714;ENST00000273960;ENST00000515365	HECT and RLD domain containing E3 ubiquitin protein ligase family member 6 [Source:HGNC Symbol;Acc:HGNC:26072]	protein_coding;nonsense_mediated_decay;retained_intron	2.73421	3.36669	2.29954	1.2805	1.32306	1.36245	2.1181	1.08277	2.28362e-05	0.000559752
ENSG00000143382	ADAMTSL4	ENST00000369041;ENST00000271643;ENST00000369039;ENST00000369038;ENST00000674043;ENST00000489159;ENST00000674058;ENST00000483335	ADAMTS like 4 [Source:HGNC Symbol;Acc:HGNC:19706]	protein_coding;retained_intron;processed_transcript	1.57675	0.807234	1.85707	0.544007	0.463221	0.49485	2.82346	1.49746	2.30276e-05	0.000563508
ENSG00000091409	ITGA6	ENST00000264107;ENST00000409080;ENST00000409532;ENST00000458358;ENST00000412899;ENST00000475302;ENST00000469534;ENST00000442250;ENST00000497107;ENST00000470259;ENST00000416789	integrin subunit alpha 6 [Source:HGNC Symbol;Acc:HGNC:6142]	protein_coding;retained_intron	3.83179	4.17718	3.93738	2.34075	2.22324	1.84848	1.86299	0.897618	2.31641e-05	0.000565909
ENSG00000147027	TMEM47	ENST00000275954	transmembrane protein 47 [Source:HGNC Symbol;Acc:HGNC:18515]	protein_coding	8.77919	10.097	8.86881	14.2882	14.0345	13.6113	0.661635	-0.595892	2.3624e-05	0.000576191
ENSG00000233695	GAS6-AS1	ENST00000458001;ENST00000611082	GAS6 antisense RNA 1 [Source:HGNC Symbol;Acc:HGNC:39826]	lncRNA	2.47907	2.44054	2.65831	1.26	1.3292	1.23446	1.98185	0.986851	2.39652e-05	0.000583548
ENSG00000139220	PPFIA2	ENST00000551147;ENST00000551461;ENST00000547273;ENST00000550359;ENST00000552948;ENST00000549344;ENST00000552006;ENST00000541570;ENST00000549917;ENST00000548586;ENST00000548670;ENST00000553058;ENST00000541017;ENST00000552020;ENST00000549396;ENST00000333447;ENST00000550018;ENST00000550798;ENST00000545296;ENST00000547623;ENST00000548453;ENST00000549325;ENST00000407050;ENST00000551442;ENST00000548790…	PTPRF interacting protein alpha 2 [Source:HGNC Symbol;Acc:HGNC:9246]	protein_coding;nonsense_mediated_decay;processed_transcript;retained_intron	0.0209914	0.0352881	0.0290028	0.105796	0.110152	0.116506	0.256524	-1.96284	2.42115e-05	0.000588574
ENSG00000088305	DNMT3B	ENST00000348286;ENST00000443239;ENST00000328111;ENST00000201963;ENST00000456297;ENST00000353855	DNA methyltransferase 3 beta [Source:HGNC Symbol;Acc:HGNC:2979]	protein_coding	1.88801	2.91309	2.90007	0.796264	0.874333	1.36502	2.53694	1.34309	2.43572e-05	0.000591143
ENSG00000214491	SEC14L6	ENST00000437871;ENST00000402034	SEC14 like lipid binding 6 [Source:HGNC Symbol;Acc:HGNC:40047]	protein_coding	15.1	18.817	16.3689	10.9239	9.28078	10.0223	1.66361	0.734317	2.47097e-05	0.000598714
ENSG00000006210	CX3CL1	ENST00000006053;ENST00000565912;ENST00000564948;ENST00000563383	C-X3-C motif chemokine ligand 1 [Source:HGNC Symbol;Acc:HGNC:10647]	protein_coding	1.95888	2.19861	2.10143	0.878836	1.08093	0.981122	2.12825	1.08967	2.47987e-05	0.000599884
ENSG00000076248	UNG	ENST00000336865;ENST00000242576;ENST00000540158;ENST00000446767;ENST00000539287	uracil DNA glycosylase [Source:HGNC Symbol;Acc:HGNC:12572]	protein_coding;retained_intron;nonsense_mediated_decay	22.425	23.7783	21.2366	14.5865	13.1371	13.6129	1.63149	0.706186	2.49776e-05	0.000603222
ENSG00000080293	SCTR	ENST00000485440;ENST00000630739;ENST00000494326;ENST00000019103;ENST00000627145	secretin receptor [Source:HGNC Symbol;Acc:HGNC:10608]	retained_intron;protein_coding	0.469699	0.588446	0.484586	0.149198	0.125395	0.145948	3.66844	1.87517	2.50602e-05	0.000604229
ENSG00000006606	CCL26	ENST00000005180;ENST00000394905	C-C motif chemokine ligand 26 [Source:HGNC Symbol;Acc:HGNC:10625]	protein_coding	4.72619	4.91836	3.58635	0.854266	1.48812	1.50628	3.43779	1.78148	2.51349e-05	0.000605043
ENSG00000169067	ACTBL2	ENST00000423391	actin beta like 2 [Source:HGNC Symbol;Acc:HGNC:17780]	protein_coding	2.99527	1.39155	2.77973	5.90938	5.30194	5.41445	0.431051	-1.21407	2.53548e-05	0.000609341
ENSG00000258017	AC011603	ENST00000547387;ENST00000665211;ENST00000656133;ENST00000547712;ENST00000664160;ENST00000667827;ENST00000548149;ENST00000552893;ENST00000551496	novel transcript, antisense to TUBA1B	lncRNA	42.4719	21.7098	44.3358	73.5229	82.8395	58.954	0.503991	-0.98853	2.55141e-05	0.000612173
ENSG00000137807	KIF23	ENST00000395392;ENST00000559279;ENST00000561089;ENST00000352331;ENST00000643966;ENST00000260363;ENST00000558303;ENST00000647715;ENST00000559456;ENST00000559283;ENST00000558346;ENST00000559944;ENST00000560042;ENST00000560125;ENST00000558585	kinesin family member 23 [Source:HGNC Symbol;Acc:HGNC:6392]	protein_coding;nonsense_mediated_decay;retained_intron;processed_transcript	8.25017	9.88611	8.60208	13.1094	14.2162	13.4534	0.65569	-0.608915	2.55941e-05	0.000613095
ENSG00000157456	CCNB2	ENST00000288207;ENST00000621385;ENST00000559301;ENST00000559622;ENST00000561077	cyclin B2 [Source:HGNC Symbol;Acc:HGNC:1580]	protein_coding;retained_intron	11.4308	12.4698	10.6435	17.6676	16.97	18.1626	0.654241	-0.612105	2.56677e-05	0.000613862
ENSG00000105711	SCN1B	ENST00000638536;ENST00000602150;ENST00000415950;ENST00000262631;ENST00000639260;ENST00000595652;ENST00000640135;ENST00000596348;ENST00000675741;ENST00000676410	sodium voltage-gated channel beta subunit 1 [Source:HGNC Symbol;Acc:HGNC:10586]	protein_coding;retained_intron;nonsense_mediated_decay	6.43256	4.87459	6.72697	3.21216	3.3789	3.64092	1.76253	0.817644	2.70663e-05	0.000645763
ENSG00000154229	PRKCA	ENST00000413366;ENST00000583775;ENST00000284384;ENST00000578063;ENST00000583361	protein kinase C alpha [Source:HGNC Symbol;Acc:HGNC:9393]	protein_coding;retained_intron;nonsense_mediated_decay;processed_transcript	21.7232	19.7301	22.0033	33.5338	30.3877	32.2934	0.659531	-0.600488	2.70892e-05	0.000645763
ENSG00000213918	DNASE1	ENST00000407479;ENST00000570769;ENST00000246949;ENST00000570520;ENST00000570807;ENST00000573804;ENST00000570761;ENST00000570664;ENST00000575479;ENST00000571460;ENST00000576792;ENST00000570376;ENST00000576050;ENST00000572237	deoxyribonuclease 1 [Source:HGNC Symbol;Acc:HGNC:2956]	protein_coding;nonsense_mediated_decay;retained_intron;processed_transcript	1.56001	1.73467	1.68606	0.969605	0.686008	0.897294	1.95101	0.96422	2.74956e-05	0.000654395
ENSG00000127914	AKAP9	ENST00000359028;ENST00000394564;ENST00000394534;ENST00000487258;ENST00000356239;ENST00000358100;ENST00000674381;ENST00000491695;ENST00000493976;ENST00000493453;ENST00000674305;ENST00000435423;ENST00000463118;ENST00000486313;ENST00000487692;ENST00000619023;ENST00000438114;ENST00000484815	A-kinase anchoring protein 9 [Source:HGNC Symbol;Acc:HGNC:379]	protein_coding;retained_intron;processed_transcript	1.52432	1.45982	1.38199	2.42538	2.34518	2.08719	0.636671	-0.651381	2.7978e-05	0.000664805
ENSG00000120211	INSL4	ENST00000239316	insulin like 4 [Source:HGNC Symbol;Acc:HGNC:6087]	protein_coding	0.780356	1.12469	0.889023	0.301533	0.254244	0.201204	3.69106	1.88404	2.82819e-05	0.000670729
ENSG00000099917	MED15	ENST00000492381;ENST00000441501;ENST00000493216;ENST00000414658;ENST00000382974;ENST00000473244;ENST00000489651;ENST00000292733;ENST00000263205;ENST00000428629;ENST00000406969;ENST00000445189;ENST00000473028;ENST00000476767;ENST00000420849;ENST00000423862;ENST00000476187;ENST00000487550;ENST00000436496;ENST00000444094;ENST00000486656;ENST00000433831;ENST00000451058;ENST00000461076;ENST00000438962…	mediator complex subunit 15 [Source:HGNC Symbol;Acc:HGNC:14248]	retained_intron;nonsense_mediated_decay;protein_coding;processed_transcript	6.11208	7.91469	7.73388	11.4146	11.6828	10.4615	0.648432	-0.624972	2.83183e-05	0.000670729
ENSG00000136205	TNS3	ENST00000311160;ENST00000442536;ENST00000428457;ENST00000450444;ENST00000458317;ENST00000413551;ENST00000434451;ENST00000415929;ENST00000469470;ENST00000485555;ENST00000457718;ENST00000474346	tensin 3 [Source:HGNC Symbol;Acc:HGNC:21616]	protein_coding;processed_transcript;retained_intron	17.9019	17.7841	19.0704	11.3509	11.5603	11.1543	1.60739	0.684716	2.84301e-05	0.000672299
ENSG00000108639	SYNGR2	ENST00000590201;ENST00000588282;ENST00000225777;ENST00000592456;ENST00000589168;ENST00000591770;ENST00000589711;ENST00000589183;ENST00000585591	synaptogyrin 2 [Source:HGNC Symbol;Acc:HGNC:11499]	protein_coding;processed_transcript;retained_intron;nonsense_mediated_decay	40.792	42.6402	42.2384	23.795	25.073	11.4465	2.08359	1.05907	2.92572e-05	0.000690115
ENSG00000095015	MAP3K1	ENST00000469188;ENST00000399503	mitogen-activated protein kinase kinase kinase 1 [Source:HGNC Symbol;Acc:HGNC:6848]	retained_intron;protein_coding	5.71617	7.22525	5.80993	3.96893	3.64527	3.41953	1.69946	0.765073	2.92771e-05	0.000690115
ENSG00000225793	TMEM30A-DT	ENST00000655404;ENST00000607221;ENST00000661161;ENST00000657787;ENST00000657244;ENST00000607799;ENST00000438676	TMEM30A divergent transcript [Source:HGNC Symbol;Acc:HGNC:48985]	lncRNA	0.0101693	0.0246416	0.0229897	0.102195	0.0452986	0.224592	0.155342	-2.68648	2.9487e-05	0.000693956
ENSG00000103089	FA2H	ENST00000569949;ENST00000618933;ENST00000562145;ENST00000219368;ENST00000567683	fatty acid 2-hydroxylase [Source:HGNC Symbol;Acc:HGNC:21197]	protein_coding;retained_intron;nonsense_mediated_decay	0.293107	0.324757	0.167885	0.0148664	0.0407148	0.0705812	6.22808	2.63879	2.97512e-05	0.000699059
ENSG00000138606	SHF	ENST00000561239;ENST00000560471;ENST00000559566;ENST00000290894;ENST00000560734;ENST00000560540;ENST00000561091;ENST00000558294;ENST00000561278;ENST00000558685;ENST00000458022	Src homology 2 domain containing F [Source:HGNC Symbol;Acc:HGNC:25116]	protein_coding;processed_transcript	0.451827	0.257529	0.311625	0.0595512	0.106081	0.0778363	4.19348	2.06815	2.98885e-05	0.000700337
ENSG00000144115	THNSL2	ENST00000674169;ENST00000674282;ENST00000449349;ENST00000674334;ENST00000496844;ENST00000464022;ENST00000324166;ENST00000377254;ENST00000476349;ENST00000343544;ENST00000475910;ENST00000419759;ENST00000496165	threonine synthase like 2 [Source:HGNC Symbol;Acc:HGNC:25602]	retained_intron;protein_coding;processed_transcript	1.32425	1.47163	1.4018	0.767476	0.535165	0.427536	2.42616	1.27867	2.99005e-05	0.000700337
ENSG00000187134	AKR1C1	ENST00000380872;ENST00000477661;ENST00000476100;ENST00000380859;ENST00000442997	aldo-keto reductase family 1 member C1 [Source:HGNC Symbol;Acc:HGNC:384]	protein_coding;processed_transcript	0.891581	1.06635	0.666602	0.374819	0.358964	0.311727	2.51029	1.32786	3.01598e-05	0.000705291
ENSG00000140511	HAPLN3	ENST00000558770;ENST00000563808;ENST00000359595;ENST00000562889;ENST00000562281	hyaluronan and proteoglycan link protein 3 [Source:HGNC Symbol;Acc:HGNC:21446]	nonsense_mediated_decay;retained_intron;protein_coding	2.21999	1.80867	1.97977	0.796757	0.911024	0.72229	2.47253	1.30599	3.08558e-05	0.000720425
ENSG00000167165	UGT1A6	ENST00000446481;ENST00000406651;ENST00000305139;ENST00000441351;ENST00000373424;ENST00000480628;ENST00000478062;ENST00000484784	UDP glucuronosyltransferase family 1 member A6 [Source:HGNC Symbol;Acc:HGNC:12538]	nonsense_mediated_decay;protein_coding;processed_transcript	14.1098	15.1426	11.6013	7.69344	7.68054	9.09474	1.66963	0.739528	3.10107e-05	0.000722897
ENSG00000171451	DSEL	ENST00000310045	dermatan sulfate epimerase like [Source:HGNC Symbol;Acc:HGNC:18144]	protein_coding	1.50456	1.13699	1.49083	2.58114	2.37074	2.49477	0.554931	-0.84962	3.15709e-05	0.000734796
ENSG00000095587	TLL2	ENST00000357947;ENST00000469598;ENST00000506028	tolloid like 2 [Source:HGNC Symbol;Acc:HGNC:11844]	protein_coding;processed_transcript;retained_intron	0.673407	0.674942	0.588013	0.191673	0.239829	0.290386	2.68236	1.4235	3.17785e-05	0.000738462
ENSG00000164181	ELOVL7	ENST00000505959;ENST00000425382;ENST00000507047;ENST00000508821;ENST00000504455;ENST00000511799;ENST00000514809	ELOVL fatty acid elongase 7 [Source:HGNC Symbol;Acc:HGNC:26292]	protein_coding;nonsense_mediated_decay	13.7321	10.8639	10.8038	7.54006	6.85507	6.41627	1.70098	0.766367	3.22943e-05	0.000749269
ENSG00000104177	MYEF2	ENST00000324324;ENST00000620867;ENST00000558289;ENST00000561301;ENST00000557868;ENST00000560530;ENST00000560157;ENST00000560513;ENST00000610570;ENST00000561351;ENST00000561151;ENST00000560172;ENST00000616409;ENST00000267836;ENST00000559862;ENST00000558395;ENST00000559057	myelin expression factor 2 [Source:HGNC Symbol;Acc:HGNC:17940]	protein_coding;retained_intron;processed_transcript;nonsense_mediated_decay	1.75564	2.68843	2.09964	1.26352	0.922318	1.15351	1.95957	0.970541	3.25406e-05	0.000753552
ENSG00000141510	TP53	ENST00000269305;ENST00000635293;ENST00000504937;ENST00000610292;ENST00000619186;ENST00000619485;ENST00000445888;ENST00000620739;ENST00000571370;ENST00000359597;ENST00000622645;ENST00000610623;ENST00000455263;ENST00000504290;ENST00000510385;ENST00000514944;ENST00000508793;ENST00000420246;ENST00000503591;ENST00000618944;ENST00000610538;ENST00000509690;ENST00000604348;ENST00000505014;ENST00000413465…	tumor protein p53 [Source:HGNC Symbol;Acc:HGNC:11998]	protein_coding;nonsense_mediated_decay;retained_intron;processed_transcript	11.7301	14.2538	13.1399	7.42266	8.09692	8.20993	1.64874	0.721363	3.25811e-05	0.000753552
ENSG00000108829	LRRC59	ENST00000225972;ENST00000503118;ENST00000576448	leucine rich repeat containing 59 [Source:HGNC Symbol;Acc:HGNC:28817]	protein_coding	63.3829	69.9272	65.3757	97.4823	98.2094	101.93	0.667578	-0.582991	3.26458e-05	0.000753868
ENSG00000102172	SMS	ENST00000404933;ENST00000379404;ENST00000457085;ENST00000478094	spermine synthase [Source:HGNC Symbol;Acc:HGNC:11123]	protein_coding;processed_transcript	96.6613	95.8796	91.3341	139.112	143.679	139.596	0.672073	-0.57331	3.40232e-05	0.000784448
ENSG00000074356	NCBP3	ENST00000576523;ENST00000389005;ENST00000577169;ENST00000575815;ENST00000574379;ENST00000572988;ENST00000574911	nuclear cap binding subunit 3 [Source:HGNC Symbol;Acc:HGNC:24612]	protein_coding;processed_transcript;retained_intron;nonsense_mediated_decay	3.16448	2.80798	3.62217	5.27559	4.62727	4.97377	0.644946	-0.63275	3.40856e-05	0.000784661
ENSG00000164251	F2RL1	ENST00000296677;ENST00000514165	F2R like trypsin receptor 1 [Source:HGNC Symbol;Acc:HGNC:3538]	protein_coding	2.22184	3.37267	2.35309	1.06897	0.978003	1.17401	2.46745	1.30302	3.41764e-05	0.000785524
ENSG00000134954	ETS1	ENST00000392668;ENST00000535549;ENST00000319397;ENST00000526145;ENST00000530924;ENST00000608978;ENST00000531611;ENST00000525404;ENST00000527676	ETS proto-oncogene 1, transcription factor [Source:HGNC Symbol;Acc:HGNC:3488]	protein_coding;retained_intron;processed_transcript	23.3885	28.44	29.7134	41.1457	41.9778	40.6128	0.658998	-0.601655	3.47324e-05	0.000796831
ENSG00000127241	MASP1	ENST00000392472;ENST00000480349;ENST00000296280;ENST00000460839;ENST00000337774;ENST00000468121;ENST00000169293;ENST00000439271;ENST00000392470;ENST00000490558;ENST00000495249;ENST00000483719;ENST00000465015;ENST00000425937;ENST00000392475	mannan binding lectin serine peptidase 1 [Source:HGNC Symbol;Acc:HGNC:6901]	protein_coding;retained_intron;processed_transcript	0.685801	0.927503	0.732565	0.354889	0.365156	0.321133	2.25309	1.17191	3.47763e-05	0.000796831
ENSG00000134962	KLB	ENST00000257408	klotho beta [Source:HGNC Symbol;Acc:HGNC:15527]	protein_coding	0.212784	0.322875	0.172	0.080147	0.034913	0.034772	4.72302	2.23971	3.51121e-05	0.000803278
ENSG00000058262	SEC61A1	ENST00000243253;ENST00000498837;ENST00000481210;ENST00000491668;ENST00000464451;ENST00000424880;ENST00000483956	SEC61 translocon subunit alpha 1 [Source:HGNC Symbol;Acc:HGNC:18276]	protein_coding;processed_transcript;retained_intron	104.008	83.2559	85.9261	153.674	123.972	153.734	0.633294	-0.659053	3.56047e-05	0.000810891
ENSG00000226688	ENTPD1-AS1	ENST00000669283;ENST00000451364;ENST00000414006;ENST00000452942;ENST00000656604;ENST00000662079;ENST00000661142;ENST00000427846;ENST00000452728;ENST00000671110;ENST00000427300;ENST00000661375;ENST00000666945;ENST00000653870;ENST00000454638;ENST00000669099;ENST00000449197;ENST00000664887;ENST00000667840;ENST00000668038;ENST00000665049;ENST00000668159;ENST00000444375;ENST00000416301;ENST00000655193…	ENTPD1 antisense RNA 1 [Source:HGNC Symbol;Acc:HGNC:45203]	lncRNA	0.115973	0.158569	0.181168	0.23546	0.436689	0.485656	0.393598	-1.34521	3.56098e-05	0.000810891
ENSG00000100664	EIF5	ENST00000558506;ENST00000216554;ENST00000559249;ENST00000560763;ENST00000559532;ENST00000561325;ENST00000559011;ENST00000392715;ENST00000560200;ENST00000558800;ENST00000559923;ENST00000558551;ENST00000560877;ENST00000561406;ENST00000561023;ENST00000558316;ENST00000558265;ENST00000559130;ENST00000561439;ENST00000560338;ENST00000561380	eukaryotic translation initiation factor 5 [Source:HGNC Symbol;Acc:HGNC:3299]	protein_coding;retained_intron;processed_transcript	6.16846	6.50583	7.21294	15.1232	15.2005	7.3727	0.527563	-0.922585	3.56181e-05	0.000810891
ENSG00000167930	FAM234A	ENST00000420046;ENST00000399932;ENST00000447499;ENST00000420500;ENST00000449945;ENST00000419173;ENST00000468354;ENST00000417499;ENST00000301678;ENST00000659283;ENST00000600536;ENST00000666018;ENST00000438220;ENST00000426695;ENST00000654053;ENST00000653392;ENST00000496874;ENST00000453430;ENST00000424016;ENST00000421000;ENST00000301679	family with sequence similarity 234 member A [Source:HGNC Symbol;Acc:HGNC:14163]	protein_coding;retained_intron;nonsense_mediated_decay	16.6444	18.4568	17.1248	11.7818	10.4398	10.0492	1.61836	0.694536	3.56647e-05	0.000810891
ENSG00000170525	PFKFB3	ENST00000379775;ENST00000450232;ENST00000640683;ENST00000317350;ENST00000487989;ENST00000379789;ENST00000360521;ENST00000536985;ENST00000379785;ENST00000461744;ENST00000639949;ENST00000490474;ENST00000467491;ENST00000625260;ENST00000441697;ENST00000475881;ENST00000477914;ENST00000414237;ENST00000626882	6-phosphofructo-2-kinase/fructose-2,6-biphosphatase 3 [Source:HGNC Symbol;Acc:HGNC:8874]	protein_coding;retained_intron;nonsense_mediated_decay	34.7023	40.5158	40.1777	22.9851	22.7692	25.5256	1.61891	0.695025	3.58671e-05	0.000814237
ENSG00000167202	TBC1D2B	ENST00000300584;ENST00000409931;ENST00000418039;ENST00000472786;ENST00000482562;ENST00000497942;ENST00000459715;ENST00000492078;ENST00000486703;ENST00000435468;ENST00000465531;ENST00000491479	TBC1 domain family member 2B [Source:HGNC Symbol;Acc:HGNC:29183]	protein_coding;retained_intron;processed_transcript	9.59179	8.70715	7.9723	5.28791	5.37001	5.39126	1.63692	0.710985	3.61025e-05	0.000818323
ENSG00000071282	LMCD1	ENST00000157600;ENST00000454244;ENST00000456506;ENST00000426878;ENST00000397386;ENST00000415597;ENST00000470776	LIM and cysteine rich domains 1 [Source:HGNC Symbol;Acc:HGNC:6633]	protein_coding;nonsense_mediated_decay;retained_intron	3.23077	1.84903	4.16829	5.56212	6.48511	5.88571	0.515705	-0.955383	3.64309e-05	0.000824501
ENSG00000006007	GDE1	ENST00000564172;ENST00000353258;ENST00000563645;ENST00000569773;ENST00000569899	glycerophosphodiester phosphodiesterase 1 [Source:HGNC Symbol;Acc:HGNC:29644]	nonsense_mediated_decay;protein_coding;retained_intron	10.6462	12.3955	14.6365	6.77624	7.69528	7.6682	1.70184	0.767094	3.67332e-05	0.000830069
ENSG00000156697	UTP14A	ENST00000394422;ENST00000425117;ENST00000498179;ENST00000427972	UTP14A small subunit processome component [Source:HGNC Symbol;Acc:HGNC:10665]	protein_coding;processed_transcript	10.1567	8.8088	8.29804	14.1983	13.6157	13.7234	0.65636	-0.60744	3.73408e-05	0.00084251
ENSG00000033627	ATP6V0A1	ENST00000264649;ENST00000586201;ENST00000592831;ENST00000585828;ENST00000588629;ENST00000393829;ENST00000588901;ENST00000585525;ENST00000587797;ENST00000587299;ENST00000586315;ENST00000588138;ENST00000588806;ENST00000544137;ENST00000586001;ENST00000587824;ENST00000589759;ENST00000537728;ENST00000587375;ENST00000587510;ENST00000589213;ENST00000592324;ENST00000343619;ENST00000589727;ENST00000587882	ATPase H+ transporting V0 subunit a1 [Source:HGNC Symbol;Acc:HGNC:865]	protein_coding;retained_intron;nonsense_mediated_decay;processed_transcript	2.81682	3.25863	3.41279	1.78421	1.84263	1.8243	1.7406	0.799584	3.81242e-05	0.000858872
ENSG00000115525	ST3GAL5	ENST00000639608;ENST00000639867;ENST00000638572;ENST00000639472;ENST00000638542;ENST00000639216;ENST00000640835;ENST00000455892;ENST00000640425;ENST00000640314;ENST00000393805;ENST00000377332;ENST00000640594;ENST00000638659;ENST00000638484;ENST00000640982;ENST00000640024;ENST00000640295;ENST00000639421;ENST00000640378;ENST00000639743;ENST00000638288;ENST00000640315;ENST00000638227;ENST00000461892…	ST3 beta-galactoside alpha-2,3-sialyltransferase 5 [Source:HGNC Symbol;Acc:HGNC:10872]	nonsense_mediated_decay;retained_intron;protein_coding;processed_transcript	0.463168	0.460487	0.610619	0.243275	0.221434	0.169606	2.41879	1.27429	3.88395e-05	0.000873653
ENSG00000115009	CCL20	ENST00000358813;ENST00000409189;ENST00000473642;ENST00000646475;ENST00000489160	C-C motif chemokine ligand 20 [Source:HGNC Symbol;Acc:HGNC:10619]	protein_coding;processed_transcript;retained_intron	1.78445	5.40315	2.68438	1.17917	0.479962	0.863167	3.91388	1.9686	3.93559e-05	0.00088349
ENSG00000109794	FAM149A	ENST00000356371;ENST00000502970;ENST00000514829;ENST00000227065;ENST00000389354;ENST00000514153;ENST00000508379;ENST00000510843;ENST00000514956;ENST00000512271;ENST00000513212;ENST00000502894;ENST00000503432;ENST00000509574;ENST00000504330;ENST00000515078;ENST00000513030;ENST00000510790	family with sequence similarity 149 member A [Source:HGNC Symbol;Acc:HGNC:24527]	protein_coding;processed_transcript;retained_intron	4.51241	4.87458	4.68488	2.56384	2.65634	2.48238	1.82691	0.869404	3.93966e-05	0.00088349
ENSG00000012504	NR1H4	ENST00000551379;ENST00000188403;ENST00000392986;ENST00000648861;ENST00000546380;ENST00000649582;ENST00000549996;ENST00000548621;ENST00000551184;ENST00000321046;ENST00000548884	nuclear receptor subfamily 1 group H member 4 [Source:HGNC Symbol;Acc:HGNC:7967]	protein_coding;nonsense_mediated_decay	1.65505	2.89879	2.02496	0.923983	0.937187	0.635114	2.63544	1.39804	3.95492e-05	0.000885567
ENSG00000168282	MGAT2	ENST00000305386	alpha-1,6-mannosyl-glycoprotein 2-beta-N-acetylglucosaminyltransferase [Source:HGNC Symbol;Acc:HGNC:7045]	protein_coding	14.435	13.3163	13.8698	20.9754	21.9269	19.5781	0.666147	-0.586087	3.96677e-05	0.000886875
ENSG00000075223	SEMA3C	ENST00000265361;ENST00000487621;ENST00000470581;ENST00000458729;ENST00000419255;ENST00000411788;ENST00000459652;ENST00000475955;ENST00000427167	semaphorin 3C [Source:HGNC Symbol;Acc:HGNC:10725]	protein_coding;processed_transcript;nonsense_mediated_decay	29.844	34.0379	29.0377	47.1572	46.4076	44.9215	0.670966	-0.575689	4.0059e-05	0.000894268
ENSG00000167972	ABCA3	ENST00000301732;ENST00000567910;ENST00000569062;ENST00000563623;ENST00000566200;ENST00000382381	ATP binding cassette subfamily A member 3 [Source:HGNC Symbol;Acc:HGNC:33]	protein_coding;retained_intron	2.22621	3.9386	2.75158	1.36072	1.50615	1.44699	2.06692	1.04748	4.03344e-05	0.000899054
ENSG00000152092	ASTN1	ENST00000361833;ENST00000367657;ENST00000424564;ENST00000473640;ENST00000281881	astrotactin 1 [Source:HGNC Symbol;Acc:HGNC:773]	protein_coding;processed_transcript	0.281894	0.504308	0.240111	0.0919755	0.0817329	0.115946	3.54323	1.82507	4.06924e-05	0.000905668
ENSG00000070814	TCOF1	ENST00000504761;ENST00000643257;ENST00000394269;ENST00000515035;ENST00000506767;ENST00000323668;ENST00000427724;ENST00000377797;ENST00000513538;ENST00000439160;ENST00000514442;ENST00000674413;ENST00000445265;ENST00000513346;ENST00000650162;ENST00000643812;ENST00000506630;ENST00000646961;ENST00000506063;ENST00000515516	treacle ribosome biogenesis factor 1 [Source:HGNC Symbol;Acc:HGNC:11654]	protein_coding;retained_intron;nonsense_mediated_decay;processed_transcript	7.0538	8.43047	7.20089	11.6321	10.7642	11.6282	0.666729	-0.584827	4.21022e-05	0.000935633
ENSG00000090889	KIF4A	ENST00000374403;ENST00000485406	kinesin family member 4A [Source:HGNC Symbol;Acc:HGNC:13339]	protein_coding;processed_transcript	13.8687	15.5359	13.6835	20.9896	22.0731	21.1713	0.670798	-0.576049	4.27126e-05	0.00094777
ENSG00000123143	PKN1	ENST00000585839;ENST00000242783;ENST00000586039;ENST00000586900;ENST00000588200;ENST00000586237;ENST00000342216;ENST00000587429;ENST00000592960;ENST00000592794;ENST00000587215;ENST00000586557;ENST00000591461;ENST00000590097;ENST00000585619	protein kinase N1 [Source:HGNC Symbol;Acc:HGNC:9405]	retained_intron;protein_coding;processed_transcript;nonsense_mediated_decay	23.0638	26.1687	22.4773	14.6248	14.901	15.0243	1.60964	0.686741	4.31824e-05	0.000955564
ENSG00000151012	SLC7A11	ENST00000280612;ENST00000509248	solute carrier family 7 member 11 [Source:HGNC Symbol;Acc:HGNC:11059]	protein_coding;nonsense_mediated_decay	1.91846	0.971098	1.96546	3.35143	3.23491	3.15605	0.498339	-1.0048	4.31934e-05	0.000955564
ENSG00000151632	AKR1C2	ENST00000380753;ENST00000460124;ENST00000604428;ENST00000604439;ENST00000604507;ENST00000604711;ENST00000421196;ENST00000455190;ENST00000603073;ENST00000604184	aldo-keto reductase family 1 member C2 [Source:HGNC Symbol;Acc:HGNC:385]	protein_coding;retained_intron;processed_transcript	1.34432	1.39245	1.26262	0.619809	0.532833	0.638871	2.2324	1.1586	4.32658e-05	0.000955733
ENSG00000272142	LYRM4-AS1	ENST00000671039;ENST00000655665;ENST00000666739;ENST00000654379;ENST00000659006;ENST00000663198;ENST00000666518;ENST00000607327;ENST00000654506;ENST00000657816;ENST00000653195;ENST00000655306;ENST00000606761;ENST00000661051;ENST00000606767;ENST00000661080;ENST00000657867;ENST00000661740;ENST00000665374	LYRM4 antisense RNA 1 [Source:NCBI gene (formerly Entrezgene);Acc:100129461]	lncRNA	0.334126	0.378571	0.326976	0.12808	0.0713718	0.0734517	3.80968	1.92967	4.36744e-05	0.000963318
ENSG00000197019	SERTAD1	ENST00000357949	SERTA domain containing 1 [Source:HGNC Symbol;Acc:HGNC:17932]	protein_coding	8.48969	7.03308	8.8464	13.6168	13.1555	14.4604	0.591017	-0.758729	4.37924e-05	0.000964478
ENSG00000120693	SMAD9	ENST00000379826;ENST00000399275;ENST00000350148;ENST00000483941	SMAD family member 9 [Source:HGNC Symbol;Acc:HGNC:6774]	protein_coding;nonsense_mediated_decay;processed_transcript	0.287997	0.318233	0.454944	0.903624	0.709746	1.10943	0.389736	-1.35943	4.40677e-05	0.000969096
ENSG00000265241	RBM8A	ENST00000498663;ENST00000583313;ENST00000369307;ENST00000633781;ENST00000632555;ENST00000484825;ENST00000634130;ENST00000632040;ENST00000634161	RNA binding motif protein 8A [Source:HGNC Symbol;Acc:HGNC:9905]	retained_intron;protein_coding;nonsense_mediated_decay	5.86835	6.18593	6.0218	9.3116	8.83763	8.84859	0.669539	-0.578761	4.41866e-05	0.000970264
ENSG00000250742	LINC02381	ENST00000508564;ENST00000660808;ENST00000634796;ENST00000635070;ENST00000652305	long intergenic non-protein coding RNA 2381 [Source:HGNC Symbol;Acc:HGNC:53304]	lncRNA	5.19904	5.04782	5.76433	2.84056	3.02594	2.74653	1.85895	0.894488	4.49153e-05	0.000984018
ENSG00000149177	PTPRJ	ENST00000440289;ENST00000615445;ENST00000613246;ENST00000526550;ENST00000418331;ENST00000527952;ENST00000534219;ENST00000527026	protein tyrosine phosphatase receptor type J [Source:HGNC Symbol;Acc:HGNC:9673]	protein_coding;processed_transcript;retained_intron	14.1437	13.1709	15.0004	9.32472	8.83308	7.98357	1.6187	0.694834	4.49463e-05	0.000984018
ENSG00000147065	MSN	ENST00000360270;ENST00000439474;ENST00000609672;ENST00000447323;ENST00000429601;ENST00000609205	moesin [Source:HGNC Symbol;Acc:HGNC:7373]	protein_coding;processed_transcript	228.658	197.51	223.685	320.04	336.82	323.97	0.662554	-0.593889	4.50445e-05	0.000984706
ENSG00000123892	RAB38	ENST00000243662;ENST00000526372;ENST00000531138	RAB38, member RAS oncogene family [Source:HGNC Symbol;Acc:HGNC:9776]	protein_coding	4.79296	8.5374	7.67306	3.31611	2.60576	2.81849	2.40304	1.26486	4.5228e-05	0.000987254
ENSG00000162654	GBP4	ENST00000355754;ENST00000471938;ENST00000481397	guanylate binding protein 4 [Source:HGNC Symbol;Acc:HGNC:20480]	protein_coding;processed_transcript	0.206723	0.412794	0.284808	0.019366	0.044115	0.103934	5.4017	2.43341	4.58667e-05	0.000999719
ENSG00000088325	TPX2	ENST00000300403;ENST00000340513	TPX2 microtubule nucleation factor [Source:HGNC Symbol;Acc:HGNC:1249]	protein_coding	56.0081	68.4216	58.1596	91.3655	91.7306	90.1119	0.668316	-0.581398	4.6452e-05	0.00101056
ENSG00000171992	SYNPO	ENST00000307662;ENST00000519664;ENST00000394243;ENST00000518872;ENST00000522122	synaptopodin [Source:HGNC Symbol;Acc:HGNC:30672]	protein_coding;processed_transcript	93.7016	135.336	108.578	70.0638	65.0331	65.8685	1.67997	0.748435	4.65684e-05	0.00101056
ENSG00000119547	ONECUT2	ENST00000491143;ENST00000481727	one cut homeobox 2 [Source:HGNC Symbol;Acc:HGNC:8139]	protein_coding;processed_transcript	3.1337	2.98382	3.49745	2.23107	1.44938	1.85919	1.73567	0.795492	4.65697e-05	0.00101056
ENSG00000174136	RGMB	ENST00000308234;ENST00000434027;ENST00000513185;ENST00000505265;ENST00000508978;ENST00000504776;ENST00000507054	repulsive guidance molecule BMP co-receptor b [Source:HGNC Symbol;Acc:HGNC:26896]	protein_coding;retained_intron;processed_transcript	5.71877	7.97549	5.60989	10.0157	9.85365	10.0278	0.645684	-0.6311	4.70887e-05	0.00102033
ENSG00000261115	TMEM178B	ENST00000565468;ENST00000610315;ENST00000563442	transmembrane protein 178B [Source:HGNC Symbol;Acc:HGNC:44112]	protein_coding;retained_intron	10.2521	11.145	11.4453	7.49437	6.20497	6.70881	1.60928	0.686412	4.7202e-05	0.00102125
ENSG00000176092	CRYBG2	ENST00000475866;ENST00000429942;ENST00000522923;ENST00000374207;ENST00000308182;ENST00000520372;ENST00000640960;ENST00000374208;ENST00000522993;ENST00000527815;ENST00000374211	crystallin beta-gamma domain containing 2 [Source:HGNC Symbol;Acc:HGNC:17295]	protein_coding;processed_transcript;nonsense_mediated_decay;retained_intron	0.293826	0.157996	0.211101	0.065208	0.052158	0.0511332	3.93428	1.9761	4.73179e-05	0.00102125
ENSG00000071073	MGAT4A	ENST00000264968;ENST00000484936;ENST00000393487;ENST00000492163;ENST00000460768;ENST00000409391;ENST00000495056;ENST00000414521;ENST00000461884	alpha-1,3-mannosyl-glycoprotein 4-beta-N-acetylglucosaminyltransferase A [Source:HGNC Symbol;Acc:HGNC:7047]	protein_coding;processed_transcript	0.113062	0.0979367	0.0904366	0.0176699	0.0121186	0.0345733	4.68345	2.22757	4.7339e-05	0.00102125
ENSG00000154760	SLFN13	ENST00000285013;ENST00000533791;ENST00000531588;ENST00000524511;ENST00000530782;ENST00000542635;ENST00000534689;ENST00000526861;ENST00000532774;ENST00000526483;ENST00000532210	schlafen family member 13 [Source:HGNC Symbol;Acc:HGNC:26481]	protein_coding;nonsense_mediated_decay;retained_intron	1.15992	1.85092	1.49626	0.844113	0.622276	0.529126	2.25862	1.17544	4.76463e-05	0.00102638
ENSG00000187098	MITF	ENST00000352241;ENST00000451708;ENST00000314589;ENST00000448226;ENST00000642352;ENST00000478490;ENST00000394351;ENST00000461014;ENST00000472437;ENST00000314557;ENST00000495741;ENST00000461511;ENST00000394348;ENST00000429090;ENST00000531774;ENST00000433517	melanocyte inducing transcription factor [Source:HGNC Symbol;Acc:HGNC:7105]	protein_coding;nonsense_mediated_decay;processed_transcript	8.56416	8.40262	7.41715	4.97813	5.04451	5.1166	1.61064	0.687639	4.87403e-05	0.00104841
ENSG00000203650	LINC01285	ENST00000634488;ENST00000634601;ENST00000656178;ENST00000667717;ENST00000412422;ENST00000666896;ENST00000657695;ENST00000661086;ENST00000661672;ENST00000657870;ENST00000608172;ENST00000655074	long intergenic non-protein coding RNA 1285 [Source:HGNC Symbol;Acc:HGNC:50344]	lncRNA	0.501488	0.404871	0.373156	0.132639	0.114918	0.159892	3.1403	1.6509	4.9051e-05	0.00105356
ENSG00000198203	SULT1C2	ENST00000437390;ENST00000326853;ENST00000495441;ENST00000251481;ENST00000492554;ENST00000409067;ENST00000409880;ENST00000442801;ENST00000438339	sulfotransferase family 1C member 2 [Source:HGNC Symbol;Acc:HGNC:11456]	protein_coding;retained_intron;processed_transcript;nonsense_mediated_decay	3.3715	2.76413	3.63864	1.67525	1.41078	2.01425	1.91642	0.938412	4.9422e-05	0.00105999
ENSG00000142089	IFITM3	ENST00000399808;ENST00000531688;ENST00000602735;ENST00000526811	interferon induced transmembrane protein 3 [Source:HGNC Symbol;Acc:HGNC:5414]	protein_coding;nonsense_mediated_decay	268.751	347.007	274.345	174.462	185.653	182.074	1.64169	0.715179	4.95605e-05	0.00106141
ENSG00000241388	HNF1A-AS1	ENST00000539163;ENST00000619441;ENST00000647473;ENST00000535301;ENST00000646404;ENST00000537361;ENST00000433033	HNF1A antisense RNA 1 [Source:HGNC Symbol;Acc:HGNC:26785]	retained_intron;lncRNA	0.554394	0.778256	1.08781	0.248795	0.168356	0.324638	3.263	1.7062	4.98028e-05	0.00106506
ENSG00000134802	SLC43A3	ENST00000395124;ENST00000395123;ENST00000625097;ENST00000530316;ENST00000525474;ENST00000533524;ENST00000529554;ENST00000529748;ENST00000532278;ENST00000529112;ENST00000528187;ENST00000530005;ENST00000525205;ENST00000524863;ENST00000526125;ENST00000526621;ENST00000352187;ENST00000533245;ENST00000529113;ENST00000532795;ENST00000528098;ENST00000529494;ENST00000533051;ENST00000529896;ENST00000533235…	solute carrier family 43 member 3 [Source:HGNC Symbol;Acc:HGNC:17466]	protein_coding;TEC;nonsense_mediated_decay;processed_transcript	26.5452	46.0664	35.5081	20.435	19.0401	21.0841	1.78535	0.83621	5.03461e-05	0.00107512
ENSG00000108262	GIT1	ENST00000473217;ENST00000394869;ENST00000225394;ENST00000577466;ENST00000491377;ENST00000335356;ENST00000579937;ENST00000581925;ENST00000585148;ENST00000586574;ENST00000578670;ENST00000578266;ENST00000583413;ENST00000579536;ENST00000581348	GIT ArfGAP 1 [Source:HGNC Symbol;Acc:HGNC:4272]	retained_intron;protein_coding;nonsense_mediated_decay	10.7989	13.2563	12.7666	7.89257	7.49873	7.74065	1.59182	0.670674	5.09238e-05	0.00108588
ENSG00000170624	SGCD	ENST00000435422;ENST00000337851;ENST00000517913;ENST00000524347	sarcoglycan delta [Source:HGNC Symbol;Acc:HGNC:10807]	protein_coding;nonsense_mediated_decay	1.94143	1.19555	1.86429	3.3307	3.19432	2.64521	0.545381	-0.874663	5.12315e-05	0.00109087
ENSG00000136810	TXN	ENST00000374517;ENST00000487892;ENST00000374515	thioredoxin [Source:HGNC Symbol;Acc:HGNC:12435]	protein_coding;processed_transcript	79.3511	68.2723	82.4178	123.986	121.351	105.035	0.656562	-0.606997	5.14801e-05	0.00109458
ENSG00000078401	EDN1	ENST00000379375	endothelin 1 [Source:HGNC Symbol;Acc:HGNC:3176]	protein_coding	23.4947	18.932	22.2263	30.5587	33.9322	33.083	0.662606	-0.593777	5.16798e-05	0.00109725
ENSG00000165732	DDX21	ENST00000354185;ENST00000620315	DExD-box helicase 21 [Source:HGNC Symbol;Acc:HGNC:2744]	protein_coding	32.6813	34.6184	30.5031	47.8901	49.4738	46.6779	0.678988	-0.558541	5.32109e-05	0.00112813
ENSG00000011422	PLAUR	ENST00000340093;ENST00000601723;ENST00000339082;ENST00000221264;ENST00000598875;ENST00000594364;ENST00000599892;ENST00000593939;ENST00000602141;ENST00000601876;ENST00000597107;ENST00000593396;ENST00000593714;ENST00000593447;ENST00000595038;ENST00000599546	plasminogen activator, urokinase receptor [Source:HGNC Symbol;Acc:HGNC:9053]	protein_coding;retained_intron;nonsense_mediated_decay	16.5096	11.6796	11.9431	20.8626	21.4778	21.7947	0.625748	-0.676347	5.33058e-05	0.00112852
ENSG00000042980	ADAM28	ENST00000265769;ENST00000520665;ENST00000520448;ENST00000523236;ENST00000521629;ENST00000523440;ENST00000523379;ENST00000518737;ENST00000521110;ENST00000437154;ENST00000518326;ENST00000518516	ADAM metallopeptidase domain 28 [Source:HGNC Symbol;Acc:HGNC:206]	protein_coding;retained_intron;nonsense_mediated_decay;processed_transcript	0.166345	0.10989	0.149108	0.0348268	0.0051667	0.0001	10.6088	3.40719	5.37529e-05	0.00113636
ENSG00000166347	CYB5A	ENST00000299438;ENST00000583418;ENST00000340533;ENST00000580678;ENST00000397914;ENST00000494131;ENST00000579064	cytochrome b5 type A [Source:HGNC Symbol;Acc:HGNC:2570]	protein_coding;retained_intron;processed_transcript	2.38056	3.11568	2.79676	1.24556	1.76279	1.20829	1.96673	0.975799	5.43422e-05	0.00114711
ENSG00000143815	LBR	ENST00000272163;ENST00000651341;ENST00000338179;ENST00000487054;ENST00000488632;ENST00000424022;ENST00000421383;ENST00000425080;ENST00000441022	lamin B receptor [Source:HGNC Symbol;Acc:HGNC:6518]	protein_coding;nonsense_mediated_decay;processed_transcript;retained_intron	9.22507	10.5602	9.67048	15.3565	14.2166	14.1307	0.673986	-0.569209	5.44171e-05	0.00114711
ENSG00000257093	DENND11	ENST00000536163;ENST00000482493	DENN domain containing 11 [Source:HGNC Symbol;Acc:HGNC:29472]	protein_coding	5.36524	6.72324	5.14769	3.65465	3.28129	3.05106	1.72586	0.787316	5.53647e-05	0.00116542
ENSG00000134717	BTF3L4	ENST00000472944;ENST00000313334;ENST00000524414;ENST00000526132;ENST00000477828;ENST00000533836;ENST00000484036;ENST00000489308	basic transcription factor 3 like 4 [Source:HGNC Symbol;Acc:HGNC:30547]	protein_coding;retained_intron;processed_transcript;nonsense_mediated_decay	3.38829	4.20887	3.34365	2.09256	1.60975	2.00867	1.91575	0.93791	5.63659e-05	0.00118481
ENSG00000213445	SIPA1	ENST00000534313;ENST00000394224;ENST00000527525;ENST00000528699;ENST00000531339;ENST00000530226;ENST00000529725;ENST00000534406;ENST00000526137;ENST00000533361	signal-induced proliferation-associated 1 [Source:HGNC Symbol;Acc:HGNC:10885]	protein_coding;retained_intron	1.80766	1.91847	1.66885	0.472529	0.86309	0.815564	2.50791	1.32649	5.64595e-05	0.00118509
ENSG00000139278	GLIPR1	ENST00000266659;ENST00000456650;ENST00000536703;ENST00000550491	GLI pathogenesis related 1 [Source:HGNC Symbol;Acc:HGNC:17001]	protein_coding;nonsense_mediated_decay	31.8976	29.5268	29.0596	47.6624	42.709	43.5431	0.675686	-0.565576	5.66368e-05	0.00118712
ENSG00000170369	CST2	ENST00000304725	cystatin SA [Source:HGNC Symbol;Acc:HGNC:2474]	protein_coding	9.33825	22.2263	11.4017	4.98841	4.33347	6.29076	2.75202	1.46049	5.74475e-05	0.00120241
ENSG00000130822	PNCK	ENST00000425526;ENST00000458354;ENST00000472324;ENST00000370142;ENST00000422811;ENST00000462280;ENST00000419804;ENST00000411968;ENST00000439087;ENST00000466074;ENST00000488994;ENST00000484705;ENST00000466638;ENST00000460106;ENST00000488168;ENST00000370145;ENST00000463548;ENST00000489536;ENST00000475172;ENST00000473831;ENST00000447676;ENST00000370150;ENST00000423545;ENST00000418241;ENST00000465303…	pregnancy up-regulated nonubiquitous CaM kinase [Source:HGNC Symbol;Acc:HGNC:13415]	protein_coding;retained_intron;processed_transcript;nonsense_mediated_decay	0.372248	0.75643	0.648273	0.187267	0.193647	0.136987	3.43105	1.77865	5.77957e-05	0.00120798
ENSG00000127838	PNKD	ENST00000258362;ENST00000469689;ENST00000248451;ENST00000472650;ENST00000483797;ENST00000273077;ENST00000436005;ENST00000494954	PNKD metallo-beta-lactamase domain containing [Source:HGNC Symbol;Acc:HGNC:9153]	protein_coding;retained_intron;processed_transcript	10.4289	10.0824	10.0384	6.13472	6.37958	6.52257	1.60477	0.682363	5.80698e-05	0.00121199
ENSG00000148700	ADD3	ENST00000277900;ENST00000360162;ENST00000356080;ENST00000484622;ENST00000492162;ENST00000488837;ENST00000495661;ENST00000475954;ENST00000473669;ENST00000459738;ENST00000497125;ENST00000468251;ENST00000487085;ENST00000472568;ENST00000488104;ENST00000486014;ENST00000488799;ENST00000479805;ENST00000468345;ENST00000496517	adducin 3 [Source:HGNC Symbol;Acc:HGNC:245]	protein_coding;processed_transcript	10.8785	7.39056	10.94	6.10812	4.41859	5.79372	1.78972	0.839735	5.83579e-05	0.00121628
ENSG00000151388	ADAMTS12	ENST00000504830;ENST00000515401;ENST00000352040;ENST00000504582;ENST00000506952;ENST00000509762	ADAM metallopeptidase with thrombospondin type 1 motif 12 [Source:HGNC Symbol;Acc:HGNC:14605]	protein_coding;processed_transcript	8.6443	7.71936	8.9355	5.46245	5.21229	5.02575	1.61136	0.68828	5.91124e-05	0.00123027
ENSG00000166900	STX3	ENST00000530221;ENST00000530498;ENST00000528805;ENST00000533637;ENST00000529177;ENST00000337979;ENST00000641815;ENST00000633708	syntaxin 3 [Source:HGNC Symbol;Acc:HGNC:11438]	protein_coding;retained_intron;nonsense_mediated_decay	5.243	6.5694	5.58583	3.39204	3.40552	3.60708	1.67216	0.741714	5.92252e-05	0.00123088
ENSG00000152952	PLOD2	ENST00000461497;ENST00000495700;ENST00000494950;ENST00000282903;ENST00000360060;ENST00000480704;ENST00000478436;ENST00000469350;ENST00000460520;ENST00000475505	procollagen-lysine,2-oxoglutarate 5-dioxygenase 2 [Source:HGNC Symbol;Acc:HGNC:9082]	protein_coding;retained_intron;nonsense_mediated_decay	98.4192	92.4331	96.8576	140.613	149.874	136.672	0.673542	-0.57016	5.94398e-05	0.00123361
ENSG00000174032	SLC25A30	ENST00000519676;ENST00000310862;ENST00000523988;ENST00000522438;ENST00000463262;ENST00000519547;ENST00000618165;ENST00000539591	solute carrier family 25 member 30 [Source:HGNC Symbol;Acc:HGNC:27371]	protein_coding;nonsense_mediated_decay;retained_intron	7.28037	6.77682	6.94806	4.55614	4.20106	4.18633	1.62284	0.698517	5.98842e-05	0.00124108
ENSG00000117984	CTSD	ENST00000636843;ENST00000438213;ENST00000236671;ENST00000497544;ENST00000367196;ENST00000637387;ENST00000433655;ENST00000637381;ENST00000636571;ENST00000429746;ENST00000637937;ENST00000637158;ENST00000637815;ENST00000637915	cathepsin D [Source:HGNC Symbol;Acc:HGNC:2529]	protein_coding;retained_intron;nonsense_mediated_decay;processed_transcript	171.045	170.669	162.884	107.573	76.5432	113.626	1.69474	0.761066	6.08551e-05	0.0012577
ENSG00000151651	ADAM8	ENST00000445355;ENST00000559180;ENST00000559018;ENST00000415217;ENST00000463298;ENST00000537099;ENST00000485491;ENST00000468964;ENST00000561175;ENST00000560135;ENST00000486609	ADAM metallopeptidase domain 8 [Source:HGNC Symbol;Acc:HGNC:215]	protein_coding;processed_transcript;retained_intron;nonsense_mediated_decay	0.306343	0.312986	0.260932	0.0559066	0.078559	0.0960724	3.81829	1.93293	6.08566e-05	0.0012577
ENSG00000227877	MRLN	ENST00000628562;ENST00000599605;ENST00000598384;ENST00000612853;ENST00000594536;ENST00000430431;ENST00000629130;ENST00000600486;ENST00000621566;ENST00000602051;ENST00000414264	myoregulin [Source:HGNC Symbol;Acc:HGNC:48649]	protein_coding;retained_intron;processed_transcript	1.39346	0.529078	1.30983	0.2599	0.300948	0.30731	3.72324	1.89656	6.09487e-05	0.00125785
ENSG00000146083	RNF44	ENST00000274811;ENST00000504160;ENST00000513029;ENST00000515051;ENST00000506378;ENST00000509404;ENST00000508478;ENST00000504434	ring finger protein 44 [Source:HGNC Symbol;Acc:HGNC:19180]	protein_coding;nonsense_mediated_decay;retained_intron;processed_transcript	5.20378	5.61819	5.36668	3.06796	3.11259	3.09017	1.74621	0.804231	6.12133e-05	0.00126154
ENSG00000223784	LINP1	ENST00000650334;ENST00000417112;ENST00000649511;ENST00000649087	lncRNA in non-homologous end joining pathway 1 [Source:HGNC Symbol;Acc:HGNC:53170]	lncRNA	0.408356	0.573938	0.375797	0.117158	0.146924	0.0346889	4.5456	2.18447	6.17056e-05	0.00126991
ENSG00000196465	MYL6B	ENST00000405661;ENST00000550443;ENST00000548548;ENST00000550550;ENST00000549178;ENST00000552568;ENST00000553066;ENST00000549380;ENST00000550152;ENST00000551834;ENST00000548571	myosin light chain 6B [Source:HGNC Symbol;Acc:HGNC:29823]	retained_intron;protein_coding;processed_transcript	11.3222	10.9533	9.1097	6.33579	5.79043	5.82444	1.74842	0.806048	6.20533e-05	0.00127529
ENSG00000118655	DCLRE1B	ENST00000466480;ENST00000648795;ENST00000650450;ENST00000650596	DNA cross-link repair 1B [Source:HGNC Symbol;Acc:HGNC:17641]	nonsense_mediated_decay;protein_coding	4.23972	3.93463	4.08045	7.23789	6.79352	6.27734	0.603425	-0.728754	6.29801e-05	0.00129254
ENSG00000250644	AC068580	ENST00000636615;ENST00000427721;ENST00000636397;ENST00000636579	novel protein	protein_coding	2.27055	3.68569	4.16583	0.635964	0.966232	1.87863	2.90795	1.54	6.40098e-05	0.00131185
ENSG00000115414	FN1	ENST00000443816;ENST00000357867;ENST00000359671;ENST00000498719;ENST00000421182;ENST00000438981;ENST00000456923;ENST00000494446;ENST00000336916;ENST00000446046;ENST00000432072;ENST00000323926;ENST00000426059;ENST00000356005;ENST00000480024;ENST00000460217;ENST00000496542;ENST00000469569;ENST00000461974;ENST00000492816;ENST00000474036;ENST00000490833;ENST00000485567;ENST00000473614;ENST00000354785…	fibronectin 1 [Source:HGNC Symbol;Acc:HGNC:3778]	protein_coding;retained_intron;processed_transcript	800.678	641.922	776.288	444.112	459.024	456.51	1.63196	0.706606	6.43756e-05	0.00131751
ENSG00000258793	AL355102	ENST00000553638	novel transcript, antisense to BDKRB1	lncRNA	1.43699	2.7661	2.58616	0.614617	0.64055	0.158556	4.80239	2.26375	6.51166e-05	0.00133083
ENSG00000148344	PTGES	ENST00000481476;ENST00000340607	prostaglandin E synthase [Source:HGNC Symbol;Acc:HGNC:9599]	processed_transcript;protein_coding	3.19079	4.38616	5.51316	1.95278	1.6496	1.8144	2.41658	1.27297	6.62731e-05	0.00135259
ENSG00000142319	SLC6A3	ENST00000270349;ENST00000512002;ENST00000511750	solute carrier family 6 member 3 [Source:HGNC Symbol;Acc:HGNC:11049]	protein_coding;processed_transcript;retained_intron	0.0916688	0.238326	0.288359	0.0414832	0.0494162	0.0266109	5.26212	2.39565	6.6389e-05	0.00135309
ENSG00000109472	CPE	ENST00000402744;ENST00000511992;ENST00000480404;ENST00000513982;ENST00000431967	carboxypeptidase E [Source:HGNC Symbol;Acc:HGNC:2303]	protein_coding;nonsense_mediated_decay	8.78092	11.5672	9.65938	15.1282	15.2036	15.2811	0.657873	-0.604119	6.70228e-05	0.00136412
ENSG00000134294	SLC38A2	ENST00000546520;ENST00000551374;ENST00000549258;ENST00000256689;ENST00000548785;ENST00000552703;ENST00000548870;ENST00000551405;ENST00000612232;ENST00000548111;ENST00000553252;ENST00000547252;ENST00000548236;ENST00000552414	solute carrier family 38 member 2 [Source:HGNC Symbol;Acc:HGNC:13448]	retained_intron;protein_coding;nonsense_mediated_decay;processed_transcript	15.075	19.7582	14.4078	24.6117	25.3743	25.2775	0.654247	-0.612093	6.71736e-05	0.00136531
ENSG00000163975	MELTF	ENST00000296351;ENST00000296350;ENST00000473501;ENST00000491399;ENST00000489445;ENST00000439320;ENST00000469783	melanotransferrin [Source:HGNC Symbol;Acc:HGNC:7037]	protein_coding;retained_intron	0.982433	0.701313	1.20303	0.460956	0.342465	0.360817	2.47954	1.31007	6.77276e-05	0.00137467
ENSG00000129128	SPCS3	ENST00000503362;ENST00000507678;ENST00000507001;ENST00000513139	signal peptidase complex subunit 3 [Source:HGNC Symbol;Acc:HGNC:26212]	protein_coding;retained_intron;processed_transcript	16.8553	15.8469	16.5942	24.8161	23.9234	23.5287	0.682132	-0.551878	6.81139e-05	0.00137943
ENSG00000116741	RGS2	ENST00000235382;ENST00000464302;ENST00000483295;ENST00000487236	regulator of G protein signaling 2 [Source:HGNC Symbol;Acc:HGNC:9998]	protein_coding;processed_transcript	9.89521	10.0762	10.1933	5.98962	5.09979	5.31255	1.83909	0.878995	6.81487e-05	0.00137943
ENSG00000275993	SIK1B	ENST00000613488;ENST00000624077	salt inducible kinase 1B (putative) [Source:HGNC Symbol;Acc:HGNC:52389]	protein_coding;retained_intron	6.60617	5.36494	6.48856	9.51301	10.0011	9.00824	0.6472	-0.627717	6.93989e-05	0.00140281
ENSG00000175040	CHST2	ENST00000309575	carbohydrate sulfotransferase 2 [Source:HGNC Symbol;Acc:HGNC:1970]	protein_coding	21.0751	21.6983	20.5393	30.9619	30.7149	30.79	0.684707	-0.546442	7.01776e-05	0.00141494
ENSG00000139083	ETV6	ENST00000396373;ENST00000545027;ENST00000544715;ENST00000541426;ENST00000266427	ETS variant transcription factor 6 [Source:HGNC Symbol;Acc:HGNC:3495]	protein_coding;processed_transcript	9.59155	11.1338	10.5698	6.6207	5.99735	6.91158	1.60245	0.680275	7.01908e-05	0.00141494
ENSG00000184640	SEPTIN9	ENST00000449803;ENST00000592420;ENST00000591198;ENST00000427177;ENST00000329047;ENST00000591833;ENST00000589246;ENST00000590294;ENST00000586456;ENST00000589250;ENST00000590576;ENST00000589070;ENST00000592481;ENST00000590825;ENST00000588690;ENST00000587237;ENST00000591088;ENST00000591934;ENST00000591704;ENST00000590059;ENST00000592951;ENST00000589920;ENST00000588958;ENST00000588575;ENST00000589140…	septin 9 [Source:HGNC Symbol;Acc:HGNC:7323]	protein_coding;retained_intron;nonsense_mediated_decay;processed_transcript	15.0604	18.7337	19.2971	36.343	20.0287	38.3398	0.560557	-0.835066	7.03621e-05	0.00141646
ENSG00000187957	DNER	ENST00000341772;ENST00000482831	delta/notch like EGF repeat containing [Source:HGNC Symbol;Acc:HGNC:24456]	protein_coding;processed_transcript	16.3677	11.0909	15.64	7.97062	8.33833	8.67496	1.72505	0.786639	7.06574e-05	0.00142046
ENSG00000225329	LHFPL3-AS2	ENST00000631061;ENST00000453666	LHFPL3 antisense RNA 2 [Source:HGNC Symbol;Acc:HGNC:44106]	lncRNA	1.18343	1.42724	1.35747	0.243649	0.503104	0.468916	3.26416	1.70671	7.15386e-05	0.00143622
ENSG00000172748	ZNF596	ENST00000398612;ENST00000521270;ENST00000522866;ENST00000523418;ENST00000521238;ENST00000640035;ENST00000308811;ENST00000523162;ENST00000523333;ENST00000521145;ENST00000518320;ENST00000320552;ENST00000518414	zinc finger protein 596 [Source:HGNC Symbol;Acc:HGNC:27268]	protein_coding;retained_intron;processed_transcript;nonsense_mediated_decay	0.0884148	0.0254008	0.0892706	0.278948	0.300938	0.280487	0.236045	-2.08287	7.18783e-05	0.00144108
ENSG00000254870	ATP6V1G2-DDX39B	ENST00000376185;ENST00000480131;ENST00000475917	ATP6V1G2-DDX39B readthrough (NMD candidate) [Source:HGNC Symbol;Acc:HGNC:41999]	nonsense_mediated_decay;processed_transcript	0.28092	0.266276	0.520673	3.04344	0.999224	0.674236	0.226393	-2.1431	7.20884e-05	0.0014419
ENSG00000130787	HIP1R	ENST00000535831;ENST00000253083;ENST00000452196;ENST00000536617;ENST00000536847;ENST00000536772;ENST00000538236;ENST00000537322;ENST00000541712;ENST00000535012	huntingtin interacting protein 1 related [Source:HGNC Symbol;Acc:HGNC:18415]	retained_intron;protein_coding;processed_transcript	7.54145	8.84414	8.96568	5.43306	4.84543	5.53474	1.60317	0.680926	7.21147e-05	0.0014419
ENSG00000179604	CDC42EP4	ENST00000335793;ENST00000580315;ENST00000581014;ENST00000578516;ENST00000581045;ENST00000630622;ENST00000582303;ENST00000579611;ENST00000439510	CDC42 effector protein 4 [Source:HGNC Symbol;Acc:HGNC:17147]	protein_coding;processed_transcript	14.0442	15.1771	14.4886	9.60281	8.79385	9.13929	1.58738	0.666644	7.28998e-05	0.00145433
ENSG00000112763	BTN2A1	ENST00000541522;ENST00000429381;ENST00000377600;ENST00000312541;ENST00000469185;ENST00000493173;ENST00000480218	butyrophilin subfamily 2 member A1 [Source:HGNC Symbol;Acc:HGNC:1136]	protein_coding;nonsense_mediated_decay	9.80339	10.1433	9.59851	14.2723	14.4923	14.4629	0.683483	-0.549023	7.29332e-05	0.00145433
ENSG00000124383	MPHOSPH10	ENST00000244230;ENST00000498451;ENST00000468427;ENST00000476969;ENST00000493360	M-phase phosphoprotein 10 [Source:HGNC Symbol;Acc:HGNC:7213]	protein_coding;processed_transcript;retained_intron	5.53545	5.69315	5.557	8.79867	8.54938	8.51659	0.648979	-0.623757	7.32253e-05	0.00145818
ENSG00000115652	UXS1	ENST00000409501;ENST00000283148;ENST00000473338;ENST00000497604;ENST00000416298;ENST00000470053;ENST00000457835;ENST00000483426;ENST00000479774;ENST00000409032;ENST00000479621;ENST00000441952;ENST00000444193;ENST00000436241;ENST00000474920	UDP-glucuronate decarboxylase 1 [Source:HGNC Symbol;Acc:HGNC:17729]	protein_coding;retained_intron;processed_transcript	22.4915	29.5158	21.8857	12.5451	17.3005	12.2787	1.75417	0.810784	7.58878e-05	0.00150916
ENSG00000107099	DOCK8	ENST00000495184;ENST00000474772;ENST00000478380;ENST00000479404;ENST00000382341;ENST00000493666;ENST00000453981;ENST00000483757;ENST00000382331;ENST00000469197;ENST00000487230;ENST00000382329;ENST00000454469;ENST00000524396;ENST00000469391;ENST00000432829;ENST00000462618	dedicator of cytokinesis 8 [Source:HGNC Symbol;Acc:HGNC:19191]	retained_intron;processed_transcript;protein_coding;nonsense_mediated_decay	0.0765756	0.104262	0.0663147	0.0300224	0.0119025	0.0155351	4.30129	2.10477	7.61412e-05	0.00151217
ENSG00000164163	ABCE1	ENST00000296577;ENST00000507193;ENST00000510321;ENST00000506506;ENST00000502803;ENST00000504292;ENST00000502586;ENST00000509593;ENST00000515678;ENST00000504683	ATP binding cassette subfamily E member 1 [Source:HGNC Symbol;Acc:HGNC:69]	protein_coding;nonsense_mediated_decay;retained_intron;processed_transcript	8.93698	9.72469	9.36567	13.1612	13.905	14.0149	0.682244	-0.55164	7.74757e-05	0.0015366
ENSG00000177842	ZNF620	ENST00000433723;ENST00000420891;ENST00000418905;ENST00000649142;ENST00000314529	zinc finger protein 620 [Source:HGNC Symbol;Acc:HGNC:28742]	nonsense_mediated_decay;protein_coding	0.326939	0.428477	0.253625	0.11387	0.0615103	0.0744507	4.0389	2.01396	7.95431e-05	0.00157413
ENSG00000150764	DIXDC1	ENST00000618522;ENST00000440460;ENST00000528399;ENST00000614104;ENST00000615255;ENST00000530645;ENST00000526418;ENST00000529225;ENST00000526500	DIX domain containing 1 [Source:HGNC Symbol;Acc:HGNC:23695]	retained_intron;protein_coding	2.65878	3.04663	2.71827	4.43998	4.2306	4.3969	0.644629	-0.633458	7.95811e-05	0.00157413
ENSG00000218336	TENM3	ENST00000511685;ENST00000513201;ENST00000502950;ENST00000510504;ENST00000507737;ENST00000512480	teneurin transmembrane protein 3 [Source:HGNC Symbol;Acc:HGNC:29944]	protein_coding;processed_transcript;retained_intron	47.8455	39.4777	46.9921	69.2191	66.9098	65.1502	0.667309	-0.583574	8.13188e-05	0.00160504
ENSG00000127325	BEST3	ENST00000488961;ENST00000548658;ENST00000533674;ENST00000552295;ENST00000551160;ENST00000266661;ENST00000331471;ENST00000476098;ENST00000330891;ENST00000553096;ENST00000529843;ENST00000547208	bestrophin 3 [Source:HGNC Symbol;Acc:HGNC:17105]	protein_coding;processed_transcript;nonsense_mediated_decay	0.489488	0.350581	0.549412	0.153985	0.185382	0.0980933	3.17625	1.66732	8.13614e-05	0.00160504
ENSG00000115756	HPCAL1	ENST00000307845;ENST00000419810;ENST00000422133;ENST00000622018;ENST00000620771;ENST00000423674;ENST00000613496;ENST00000381765	hippocalcin like 1 [Source:HGNC Symbol;Acc:HGNC:5145]	protein_coding;nonsense_mediated_decay	36.9233	45.6008	38.7985	26.6478	24.9449	24.9301	1.58544	0.664887	8.15655e-05	0.00160692
ENSG00000234678	ELF3-AS1	ENST00000419190;ENST00000415582	ELF3 antisense RNA 1 [Source:HGNC Symbol;Acc:HGNC:40211]	lncRNA	1.61678	1.61956	1.84811	0.805255	0.810349	0.769231	2.132	1.0922	8.1845e-05	0.00160876
ENSG00000235531	MSC-AS1	ENST00000457356;ENST00000655314;ENST00000519751;ENST00000656742;ENST00000524152;ENST00000518916;ENST00000521467;ENST00000653074;ENST00000512290;ENST00000518700;ENST00000523133;ENST00000519068;ENST00000522519;ENST00000670333	MSC antisense RNA 1 [Source:HGNC Symbol;Acc:HGNC:48724]	lncRNA	0.666393	0.470666	0.622721	1.20402	1.33493	0.947028	0.504816	-0.986169	8.18772e-05	0.00160876
ENSG00000145730	PAM	ENST00000304400;ENST00000379799;ENST00000455264;ENST00000348126;ENST00000504691;ENST00000346918;ENST00000510208;ENST00000438793;ENST00000504456;ENST00000345721;ENST00000510006;ENST00000515456;ENST00000508060;ENST00000511477;ENST00000506127;ENST00000509523;ENST00000502472;ENST00000511839;ENST00000506260;ENST00000505654;ENST00000505372;ENST00000506006;ENST00000511429;ENST00000509636;ENST00000509832…	peptidylglycine alpha-amidating monooxygenase [Source:HGNC Symbol;Acc:HGNC:8596]	protein_coding;processed_transcript;nonsense_mediated_decay;retained_intron	29.1358	32.5306	28.0866	18.0899	19.5074	19.2379	1.57918	0.659175	8.37601e-05	0.00164357
ENSG00000166228	PCBD1	ENST00000299299;ENST00000493961;ENST00000493228	pterin-4 alpha-carbinolamine dehydratase 1 [Source:HGNC Symbol;Acc:HGNC:8646]	protein_coding;processed_transcript	82.7657	76.567	73.6216	47.7851	49.1796	50.148	1.58351	0.663125	8.4027e-05	0.00164662
ENSG00000165475	CRYL1	ENST00000643750;ENST00000298248;ENST00000644593;ENST00000645525;ENST00000480748;ENST00000644167;ENST00000644153;ENST00000644872;ENST00000643887;ENST00000643035;ENST00000382812;ENST00000646414	crystallin lambda 1 [Source:HGNC Symbol;Acc:HGNC:18246]	protein_coding;retained_intron;nonsense_mediated_decay;processed_transcript	7.62464	7.23598	8.26913	4.64329	4.77395	3.39908	1.80471	0.851767	8.42142e-05	0.0016481
ENSG00000248187	AC078850	ENST00000514265	novel transcript	lncRNA	0.328267	0.291568	0.205619	0.668651	1.10322	1.08303	0.289137	-1.79018	8.44223e-05	0.00164998
ENSG00000119969	HELLS	ENST00000419900;ENST00000348459;ENST00000464030;ENST00000371332;ENST00000630929;ENST00000394036;ENST00000466552;ENST00000371327;ENST00000394045;ENST00000239026;ENST00000462057;ENST00000475263	helicase, lymphoid specific [Source:HGNC Symbol;Acc:HGNC:4861]	protein_coding;retained_intron;processed_transcript	1.79386	2.1704	1.7212	1.02586	1.01571	0.976873	1.88358	0.913475	8.52148e-05	0.00166327
ENSG00000130766	SESN2	ENST00000253063	sestrin 2 [Source:HGNC Symbol;Acc:HGNC:20746]	protein_coding	27.4184	22.6611	28.2584	15.2226	16.4797	16.5959	1.62196	0.697742	8.74022e-05	0.00170234
ENSG00000183111	ARHGEF37	ENST00000333677;ENST00000505810;ENST00000509831	Rho guanine nucleotide exchange factor 37 [Source:HGNC Symbol;Acc:HGNC:34430]	protein_coding;retained_intron	0.415146	0.378684	0.390349	0.0659605	0.114138	0.157381	3.50889	1.81101	8.74476e-05	0.00170234
ENSG00000054277	OPN3	ENST00000490673;ENST00000366554;ENST00000469376;ENST00000635737;ENST00000478849;ENST00000463155;ENST00000462265	opsin 3 [Source:HGNC Symbol;Acc:HGNC:14007]	nonsense_mediated_decay;protein_coding;processed_transcript	7.13778	9.70119	7.25573	4.57673	4.49709	4.29967	1.80168	0.849339	8.78492e-05	0.00170791
ENSG00000132507	EIF5A	ENST00000575001;ENST00000416016;ENST00000573714;ENST00000336452;ENST00000336458;ENST00000573542;ENST00000419711;ENST00000355068;ENST00000572815;ENST00000576930;ENST00000571955	eukaryotic translation initiation factor 5A [Source:HGNC Symbol;Acc:HGNC:3300]	retained_intron;protein_coding	112.499	98.0631	129.365	173.803	176.933	163.419	0.661136	-0.59698	8.82979e-05	0.00171437
ENSG00000118960	HS1BP3	ENST00000651498;ENST00000304031;ENST00000445102;ENST00000406618;ENST00000402541;ENST00000446825;ENST00000415264;ENST00000458740;ENST00000631166	HCLS1 binding protein 3 [Source:HGNC Symbol;Acc:HGNC:24979]	nonsense_mediated_decay;protein_coding	4.55299	4.62853	4.67475	3.05437	3.01788	2.89346	1.54548	0.628051	8.91879e-05	0.00172938
ENSG00000113578	FGF1	ENST00000359370;ENST00000610990;ENST00000360966;ENST00000394496;ENST00000619447;ENST00000494344;ENST00000612258;ENST00000419524;ENST00000378046;ENST00000441680;ENST00000337706;ENST00000489937;ENST00000411960;ENST00000621536;ENST00000494579;ENST00000407758	fibroblast growth factor 1 [Source:HGNC Symbol;Acc:HGNC:3665]	protein_coding;retained_intron;processed_transcript	1.50615	1.23399	1.21215	0.692166	0.449942	0.467858	2.45489	1.29566	8.93731e-05	0.00173069
ENSG00000151240	DIP2C	ENST00000634311;ENST00000381496;ENST00000280886;ENST00000421992;ENST00000434695	disco interacting protein 2 homolog C [Source:HGNC Symbol;Acc:HGNC:29150]	protein_coding	6.60744	6.83624	6.83478	4.48516	4.42027	4.00756	1.57039	0.651126	8.97941e-05	0.00173529
ENSG00000163479	SSR2	ENST00000531917;ENST00000488179;ENST00000480567;ENST00000480176;ENST00000496742;ENST00000467041;ENST00000472467;ENST00000295702;ENST00000484320;ENST00000532074;ENST00000368311;ENST00000473699;ENST00000466905;ENST00000526212;ENST00000529008;ENST00000472898;ENST00000474377;ENST00000531790	signal sequence receptor subunit 2 [Source:HGNC Symbol;Acc:HGNC:11324]	protein_coding;retained_intron;nonsense_mediated_decay	22.1907	21.4091	20.7171	33.856	31.2002	28.9218	0.684383	-0.547124	9.00149e-05	0.00173529
ENSG00000149289	ZC3H12C	ENST00000453089;ENST00000278590;ENST00000528673	zinc finger CCCH-type containing 12C [Source:HGNC Symbol;Acc:HGNC:29362]	protein_coding	4.32462	4.61887	4.60229	2.36579	2.91249	2.88037	1.6603	0.731441	9.00528e-05	0.00173529
ENSG00000135966	TGFBRAP1	ENST00000595531;ENST00000393359;ENST00000258449	transforming growth factor beta receptor associated protein 1 [Source:HGNC Symbol;Acc:HGNC:16836]	protein_coding	11.9367	11.2793	11.0409	7.54172	7.34897	7.09759	1.55796	0.639661	9.00809e-05	0.00173529
ENSG00000239887	C1orf226	ENST00000458626;ENST00000426197	chromosome 1 open reading frame 226 [Source:HGNC Symbol;Acc:HGNC:34351]	protein_coding	2.78699	2.91536	2.93578	1.50363	1.32751	1.5242	1.98334	0.987932	9.25217e-05	0.00177999
ENSG00000183684	ALYREF	ENST00000505490;ENST00000504015;ENST00000512673;ENST00000511412	Aly/REF export factor [Source:HGNC Symbol;Acc:HGNC:19071]	protein_coding;processed_transcript;retained_intron	56.7689	53.2515	55.5261	80.1103	82.1071	78.9784	0.686357	-0.542968	9.31483e-05	0.00178971
ENSG00000232973	CYP1B1-AS1	ENST00000660098;ENST00000413828;ENST00000653994;ENST00000626166;ENST00000629439;ENST00000628097;ENST00000603809;ENST00000629547;ENST00000626718;ENST00000626456;ENST00000657397;ENST00000627992;ENST00000620177;ENST00000628135;ENST00000606100;ENST00000427168;ENST00000610172;ENST00000628232;ENST00000630542;ENST00000606849;ENST00000629719;ENST00000609128;ENST00000630658;ENST00000609565;ENST00000630623…	CYP1B1 antisense RNA 1 [Source:HGNC Symbol;Acc:HGNC:28543]	lncRNA	0.370562	0.552808	0.431177	0.183512	0.196431	0.118795	2.71595	1.44145	9.32706e-05	0.00178973
ENSG00000168016	TRANK1	ENST00000646897;ENST00000645898;ENST00000429976;ENST00000646436;ENST00000463984;ENST00000643881;ENST00000463764	tetratricopeptide repeat and ankyrin repeat containing 1 [Source:HGNC Symbol;Acc:HGNC:29011]	nonsense_mediated_decay;protein_coding;processed_transcript	2.04171	2.34198	2.46954	1.35203	1.22642	1.32033	1.75779	0.813761	9.41468e-05	0.00180419
ENSG00000111266	DUSP16	ENST00000298573;ENST00000228862;ENST00000536236;ENST00000541207;ENST00000545864;ENST00000539940	dual specificity phosphatase 16 [Source:HGNC Symbol;Acc:HGNC:17909]	protein_coding;processed_transcript	6.38341	7.96313	6.43799	4.8008	3.76052	4.05357	1.64762	0.720382	9.45697e-05	0.00180792
ENSG00000178776	C5orf46	ENST00000510432;ENST00000515291;ENST00000318315	chromosome 5 open reading frame 46 [Source:HGNC Symbol;Acc:HGNC:33768]	processed_transcript;protein_coding	35.5597	33.2223	33.6817	50.923	48.6423	49.1727	0.688887	-0.537661	9.45861e-05	0.00180792
ENSG00000138778	CENPE	ENST00000380026;ENST00000509823;ENST00000515478;ENST00000265148;ENST00000514974;ENST00000611174;ENST00000509120	centromere protein E [Source:HGNC Symbol;Acc:HGNC:1856]	protein_coding;retained_intron	1.86701	2.21778	1.40748	3.10048	3.4237	2.9006	0.582746	-0.779061	9.60138e-05	0.00183283
ENSG00000155792	DEPTOR	ENST00000286234;ENST00000518057;ENST00000523492	DEP domain containing MTOR interacting protein [Source:HGNC Symbol;Acc:HGNC:22953]	protein_coding;processed_transcript	0.671161	0.906093	0.565131	0.239703	0.195165	0.209346	3.32558	1.73361	9.64976e-05	0.00183935
ENSG00000248810	LINC02432	ENST00000670611;ENST00000659781;ENST00000652978;ENST00000658372;ENST00000506645;ENST00000653420;ENST00000509161;ENST00000511213	long intergenic non-protein coding RNA 2432 [Source:HGNC Symbol;Acc:HGNC:53363]	lncRNA	0.481043	0.62949	0.623639	1.31452	1.37681	0.947071	0.476631	-1.06905	9.66045e-05	0.00183935
ENSG00000181192	DHTKD1	ENST00000263035;ENST00000415935;ENST00000448829;ENST00000437298;ENST00000479283;ENST00000465617	dehydrogenase E1 and transketolase domain containing 1 [Source:HGNC Symbol;Acc:HGNC:23537]	protein_coding;retained_intron;processed_transcript	4.87517	4.8332	4.59932	2.73431	2.83235	2.57197	1.758	0.813933	9.67405e-05	0.00183956
ENSG00000122862	SRGN	ENST00000242465;ENST00000462445	serglycin [Source:HGNC Symbol;Acc:HGNC:9361]	protein_coding;processed_transcript	7.20679	7.67774	6.06879	2.97557	3.58962	2.88727	2.2167	1.14842	9.7011e-05	0.00184233
ENSG00000185633	NDUFA4L2	ENST00000554503;ENST00000554688;ENST00000557276;ENST00000393825;ENST00000555173;ENST00000556732;ENST00000556234	NDUFA4 mitochondrial complex associated like 2 [Source:HGNC Symbol;Acc:HGNC:29836]	protein_coding;retained_intron;processed_transcript	1.21295	1.52293	1.2282	4.36829	1.54955	4.77189	0.370831	-1.43117	9.78639e-05	0.00185614
ENSG00000138182	KIF20B	ENST00000478929;ENST00000260753;ENST00000371728;ENST00000447580	kinesin family member 20B [Source:HGNC Symbol;Acc:HGNC:7212]	processed_transcript;protein_coding	4.43743	4.74959	3.51389	6.45852	6.56726	6.53325	0.649362	-0.622904	9.81869e-05	0.00185988
ENSG00000173281	PPP1R3B	ENST00000310455;ENST00000519699	protein phosphatase 1 regulatory subunit 3B [Source:HGNC Symbol;Acc:HGNC:14942]	protein_coding	16.2802	18.2209	15.967	24.8664	24.0618	24.5572	0.686777	-0.542085	9.8359e-05	0.00186075
ENSG00000100302	RASD2	ENST00000216127	RASD family member 2 [Source:HGNC Symbol;Acc:HGNC:18229]	protein_coding	1.15927	0.485005	1.16497	0.204404	0.239659	0.339958	3.58312	1.84122	9.84925e-05	0.00186089
ENSG00000196208	GREB1	ENST00000381486;ENST00000396123;ENST00000432985;ENST00000234142;ENST00000472040;ENST00000389825;ENST00000470980;ENST00000381483;ENST00000628795;ENST00000263834	growth regulating estrogen receptor binding 1 [Source:HGNC Symbol;Acc:HGNC:24885]	protein_coding;retained_intron	0.764369	0.677746	0.983403	0.383231	0.390513	0.329766	2.198	1.13619	9.93819e-05	0.00187529
ENSG00000245213	AC105285	ENST00000510523;ENST00000666327;ENST00000663396;ENST00000499322;ENST00000660750;ENST00000500914;ENST00000659700;ENST00000656803;ENST00000661589	novel transcript, antisense to GALNT7	lncRNA	0.250921	0.197124	0.184053	0.0471528	0.07869	0.0546017	3.503	1.80859	9.99192e-05	0.00188302
ENSG00000112742	TTK	ENST00000369798;ENST00000509894;ENST00000230510;ENST00000504590;ENST00000515751;ENST00000504040;ENST00000509313;ENST00000511260;ENST00000627129;ENST00000502580;ENST00000430061	TTK protein kinase [Source:HGNC Symbol;Acc:HGNC:12401]	protein_coding;retained_intron;processed_transcript;nonsense_mediated_decay	2.98648	3.48744	2.9717	5.33165	4.92351	5.34771	0.605377	-0.724094	0.000100305	0.00188788
ENSG00000166289	PLEKHF1	ENST00000592810;ENST00000436066;ENST00000586888;ENST00000588833	pleckstrin homology and FYVE domain containing 1 [Source:HGNC Symbol;Acc:HGNC:20764]	protein_coding	2.09562	2.23776	2.29198	0.943572	0.868685	0.946615	2.40147	1.26392	0.000101168	0.0019017
ENSG00000158710	TAGLN2	ENST00000397334;ENST00000478033;ENST00000368097;ENST00000320307;ENST00000368096	transgelin 2 [Source:HGNC Symbol;Acc:HGNC:11554]	protein_coding;processed_transcript	498.144	400.074	481.827	692.332	693.029	678.356	0.668718	-0.58053	0.000102258	0.00191776
ENSG00000165092	ALDH1A1	ENST00000297785;ENST00000376939;ENST00000482210;ENST00000446946;ENST00000493311;ENST00000419959;ENST00000493113	aldehyde dehydrogenase 1 family member A1 [Source:HGNC Symbol;Acc:HGNC:402]	protein_coding;processed_transcript	42.6014	32.6732	40.9383	23.4639	23.4474	24.6479	1.62401	0.699561	0.000102392	0.00191776
ENSG00000137819	PAQR5	ENST00000395407;ENST00000558684;ENST00000340965;ENST00000561250;ENST00000561027;ENST00000561153	progestin and adipoQ receptor family member 5 [Source:HGNC Symbol;Acc:HGNC:29645]	protein_coding;retained_intron;processed_transcript	0.280857	0.678074	0.367126	0.136532	0.113305	0.140444	3.3977	1.76456	0.000102412	0.00191776
ENSG00000141664	ZCCHC2	ENST00000586834;ENST00000585949;ENST00000269499;ENST00000588676;ENST00000621048;ENST00000591145;ENST00000591632;ENST00000587612;ENST00000591435;ENST00000585873;ENST00000590840	zinc finger CCHC-type containing 2 [Source:HGNC Symbol;Acc:HGNC:22916]	protein_coding;retained_intron;nonsense_mediated_decay;processed_transcript	2.32593	2.59686	2.39092	1.4522	1.37039	1.3138	1.76813	0.822228	0.000104359	0.00195173
ENSG00000168268	NT5DC2	ENST00000469616;ENST00000459839;ENST00000422318;ENST00000479024;ENST00000466112;ENST00000462261;ENST00000490681;ENST00000478091;ENST00000307076;ENST00000463947;ENST00000487779;ENST00000486792;ENST00000492555;ENST00000471522;ENST00000489316	5'-nucleotidase domain containing 2 [Source:HGNC Symbol;Acc:HGNC:25717]	retained_intron;protein_coding;processed_transcript;nonsense_mediated_decay	17.3215	16.5317	17.7994	24.0013	25.5085	25.673	0.687027	-0.541561	0.000105104	0.00196318
ENSG00000231672	DIRC3	ENST00000663156;ENST00000676082;ENST00000474063;ENST00000675581;ENST00000663562;ENST00000486365;ENST00000654616;ENST00000423123;ENST00000671322;ENST00000676267;ENST00000484635	disrupted in renal carcinoma 3 [Source:HGNC Symbol;Acc:HGNC:17805]	lncRNA	0.190089	0.156629	0.245671	0.0393862	0.034963	0.0001	7.95695	2.99222	0.000105422	0.00196664
ENSG00000157193	LRP8	ENST00000371454;ENST00000653217;ENST00000465675;ENST00000669432;ENST00000306052;ENST00000481431;ENST00000668071;ENST00000354412;ENST00000659993;ENST00000496580;ENST00000661359;ENST00000450469;ENST00000667377;ENST00000656486;ENST00000662198;ENST00000668448;ENST00000654834;ENST00000459674;ENST00000661457;ENST00000653810;ENST00000657047;ENST00000655704;ENST00000662604;ENST00000657895;ENST00000653169…	LDL receptor related protein 8 [Source:HGNC Symbol;Acc:HGNC:6700]	protein_coding;retained_intron;nonsense_mediated_decay;processed_transcript	1.82274	1.7019	1.6585	2.46254	2.51403	2.66907	0.677922	-0.56081	0.000107966	0.00201156
ENSG00000164142	FAM160A1	ENST00000435205;ENST00000508198;ENST00000513086;ENST00000508664;ENST00000513962;ENST00000512597;ENST00000511501;ENST00000505231;ENST00000503146	family with sequence similarity 160 member A1 [Source:HGNC Symbol;Acc:HGNC:34237]	protein_coding;processed_transcript	0.671027	0.579969	0.63029	0.283078	0.252003	0.307761	2.23208	1.15839	0.000108512	0.00201918
ENSG00000065613	SLK	ENST00000335753;ENST00000672560;ENST00000474260;ENST00000369755	STE20 like kinase [Source:HGNC Symbol;Acc:HGNC:11088]	protein_coding;processed_transcript	5.13609	5.01634	4.30904	7.03898	7.28931	6.90305	0.681138	-0.553981	0.000109331	0.00203185
ENSG00000164032	H2AZ1	ENST00000651623;ENST00000511319;ENST00000511203;ENST00000296417;ENST00000511348;ENST00000529158;ENST00000527366	H2A.Z variant histone 1 [Source:HGNC Symbol;Acc:HGNC:4741]	protein_coding;retained_intron;processed_transcript	40.4706	59.3695	41.8804	75.2535	69.2006	74.0581	0.64857	-0.624666	0.000109686	0.00203588
ENSG00000270605	AL353622	ENST00000604716	novel transcript	lncRNA	1.67688	1.71617	1.99637	0.327858	0.584751	0.818738	3.11285	1.63824	0.00011083	0.00205453
ENSG00000110917	MLEC	ENST00000228506;ENST00000535656;ENST00000412616;ENST00000535413;ENST00000545525	malectin [Source:HGNC Symbol;Acc:HGNC:28973]	protein_coding;processed_transcript	53.5128	93.2706	77.9218	51.0156	35.8141	35.39	1.83854	0.878557	0.0001114	0.00206234
ENSG00000180767	CHST13	ENST00000319340;ENST00000615522	carbohydrate sulfotransferase 13 [Source:HGNC Symbol;Acc:HGNC:21755]	protein_coding	0.617938	0.371742	0.540819	0.17232	0.060024	0.124195	4.29266	2.10187	0.000111531	0.00206234
ENSG00000232977	LINC00327	ENST00000576696;ENST00000658244;ENST00000661061;ENST00000575689;ENST00000656862;ENST00000671576;ENST00000655268;ENST00000443778	long intergenic non-protein coding RNA 327 [Source:HGNC Symbol;Acc:HGNC:42009]	lncRNA	0.0958509	0.109804	0.0508753	0.27962	0.327747	0.27206	0.291702	-1.77743	0.000111722	0.00206329
ENSG00000064042	LIMCH1	ENST00000508466;ENST00000511496;ENST00000313860;ENST00000508501;ENST00000512946;ENST00000505705;ENST00000509638;ENST00000512228;ENST00000513024;ENST00000511424;ENST00000509454;ENST00000515785;ENST00000503057;ENST00000514096;ENST00000381753;ENST00000396595;ENST00000514190;ENST00000512632;ENST00000509277;ENST00000512820;ENST00000515847;ENST00000446625	LIM and calponin homology domains 1 [Source:HGNC Symbol;Acc:HGNC:29191]	protein_coding;processed_transcript	6.68569	6.17858	7.00131	4.3182	4.29748	3.91243	1.58568	0.665103	0.00011287	0.00208189
ENSG00000173875	ZNF791	ENST00000343325;ENST00000446165;ENST00000600752;ENST00000598225;ENST00000597691;ENST00000498389	zinc finger protein 791 [Source:HGNC Symbol;Acc:HGNC:26895]	protein_coding;nonsense_mediated_decay;processed_transcript	0.10341	1.18749	1.74704	0.140009	0.189023	0.137658	6.50956	2.70256	0.000113369	0.00208847
ENSG00000134690	CDCA8	ENST00000327331;ENST00000373055	cell division cycle associated 8 [Source:HGNC Symbol;Acc:HGNC:14629]	protein_coding	16.4537	19.7318	16.7867	25.02	26.123	25.9832	0.686826	-0.541983	0.000115304	0.00212147
ENSG00000164690	SHH	ENST00000297261;ENST00000430104;ENST00000472308;ENST00000441114;ENST00000435425	sonic hedgehog signaling molecule [Source:HGNC Symbol;Acc:HGNC:10848]	protein_coding;processed_transcript;nonsense_mediated_decay	0.464023	0.59279	0.484716	0.197698	0.15138	0.180923	2.90854	1.54029	0.000116578	0.00214224
ENSG00000161547	SRSF2	ENST00000508921;ENST00000392485;ENST00000359995;ENST00000452355;ENST00000585202;ENST00000586778;ENST00000589919;ENST00000592676;ENST00000582449;ENST00000583836;ENST00000358156	serine and arginine rich splicing factor 2 [Source:HGNC Symbol;Acc:HGNC:10783]	protein_coding;nonsense_mediated_decay;retained_intron	31.4923	23.5819	20.3543	40.3361	37.9925	41.1781	0.631165	-0.663912	0.000117765	0.00215908
ENSG00000147144	CCDC120	ENST00000620388;ENST00000597275;ENST00000482476;ENST00000603986;ENST00000496529;ENST00000603906;ENST00000536628;ENST00000606812	coiled-coil domain containing 120 [Source:HGNC Symbol;Acc:HGNC:28910]	retained_intron;protein_coding;nonsense_mediated_decay	1.52098	1.41043	1.30466	0.587498	0.682653	0.634813	2.2237	1.15296	0.000117787	0.00215908
ENSG00000162878	PKDCC	ENST00000294964;ENST00000475868;ENST00000492861;ENST00000490302;ENST00000485578;ENST00000480099;ENST00000475241;ENST00000401498;ENST00000470578	protein kinase domain containing, cytoplasmic [Source:HGNC Symbol;Acc:HGNC:25123]	protein_coding;retained_intron;processed_transcript;nonsense_mediated_decay	4.88623	5.31801	5.5312	3.07535	2.30396	3.0583	1.86492	0.899111	0.000118862	0.00217609
ENSG00000245614	DDX11-AS1	ENST00000669174;ENST00000500527;ENST00000618041;ENST00000535870	DDX11 antisense RNA 1 [Source:HGNC Symbol;Acc:HGNC:44176]	lncRNA	0.285273	0.175726	0.27138	0.0860544	0.049841	0.0258677	4.52748	2.17871	0.000119217	0.00217778
ENSG00000163485	ADORA1	ENST00000367235;ENST00000467253;ENST00000337894;ENST00000367236;ENST00000472535;ENST00000464019;ENST00000309502;ENST00000618295;ENST00000640524	adenosine A1 receptor [Source:HGNC Symbol;Acc:HGNC:262]	protein_coding;processed_transcript	13.51	12.8875	11.919	7.56679	7.71996	8.72089	1.59601	0.67447	0.000119249	0.00217778
ENSG00000229132	EIF4A1P10	ENST00000428832	eukaryotic translation initiation factor 4A1 pseudogene 10 [Source:HGNC Symbol;Acc:HGNC:37930]	processed_pseudogene	21.7093	20.4148	20.4173	29.9862	32.4828	33.1788	0.653872	-0.612921	0.000119536	0.00218032
ENSG00000024526	DEPDC1	ENST00000456315;ENST00000370966;ENST00000525124;ENST00000488146;ENST00000489862	DEP domain containing 1 [Source:HGNC Symbol;Acc:HGNC:22949]	protein_coding;retained_intron;nonsense_mediated_decay	5.08129	4.01264	3.29542	5.81187	7.45761	7.69633	0.590931	-0.758938	0.000122059	0.00222358
ENSG00000166523	CLEC4E	ENST00000299663;ENST00000446457;ENST00000446809;ENST00000537698;ENST00000450725;ENST00000545274	C-type lectin domain family 4 member E [Source:HGNC Symbol;Acc:HGNC:14555]	protein_coding;retained_intron;nonsense_mediated_decay	1.08688	2.9048	1.19611	0.505641	0.590129	0.467272	3.31904	1.73076	0.000122775	0.00223145
ENSG00000154027	AK5	ENST00000317704;ENST00000354567;ENST00000466114;ENST00000469394;ENST00000344720;ENST00000478255;ENST00000524494;ENST00000466393;ENST00000531672;ENST00000527263;ENST00000530826;ENST00000478407;ENST00000465146	adenylate kinase 5 [Source:HGNC Symbol;Acc:HGNC:365]	processed_transcript;protein_coding;retained_intron;nonsense_mediated_decay	2.21878	2.1292	2.32759	0.9936	1.21837	1.19992	1.95656	0.968321	0.000122793	0.00223145
ENSG00000128923	MINDY2	ENST00000559228;ENST00000450403;ENST00000560289;ENST00000316848;ENST00000559745	MINDY lysine 48 deubiquitinase 2 [Source:HGNC Symbol;Acc:HGNC:26954]	protein_coding;nonsense_mediated_decay;processed_transcript	1.27925	1.1598	1.46712	3.48701	3.04758	1.49078	0.486728	-1.03881	0.000123131	0.00223484
ENSG00000117226	GBP3	ENST00000370481;ENST00000235878;ENST00000493594;ENST00000370482;ENST00000475853;ENST00000564665;ENST00000445969;ENST00000489444;ENST00000564037;ENST00000568006;ENST00000461384	guanylate binding protein 3 [Source:HGNC Symbol;Acc:HGNC:4184]	protein_coding;nonsense_mediated_decay;retained_intron;processed_transcript	14.0327	16.3591	13.9711	8.96879	8.75368	10.3041	1.58289	0.662557	0.000126503	0.00229322
ENSG00000094975	SUCO	ENST00000616058;ENST00000263688;ENST00000367723;ENST00000608151;ENST00000608566;ENST00000608673;ENST00000608804;ENST00000486569;ENST00000609685;ENST00000610051	SUN domain containing ossification factor [Source:HGNC Symbol;Acc:HGNC:1240]	protein_coding;retained_intron	4.99734	4.71864	4.62085	7.46456	7.05098	6.39819	0.685522	-0.544725	0.000128884	0.00233352
ENSG00000087076	HSD17B14	ENST00000599157;ENST00000263278;ENST00000595764;ENST00000596349	hydroxysteroid 17-beta dehydrogenase 14 [Source:HGNC Symbol;Acc:HGNC:23238]	protein_coding	10.5698	8.6426	10.18	4.73274	4.91818	4.77955	2.03683	1.02632	0.00013012	0.00235301
ENSG00000134115	CNTN6	ENST00000350110;ENST00000446702;ENST00000397479;ENST00000394261;ENST00000413210;ENST00000485257	contactin 6 [Source:HGNC Symbol;Acc:HGNC:2176]	protein_coding;nonsense_mediated_decay;retained_intron	0.409355	0.309649	0.421643	0.896052	0.813768	0.878595	0.440674	-1.18222	0.000130889	0.00236402
ENSG00000130066	SAT1	ENST00000379251;ENST00000474223;ENST00000462639;ENST00000379253;ENST00000379270;ENST00000489394;ENST00000463236;ENST00000487713;ENST00000379254	spermidine/spermine N1-acetyltransferase 1 [Source:HGNC Symbol;Acc:HGNC:10540]	protein_coding;processed_transcript	14.5239	12.8814	14.8415	20.0721	19.4795	23.7659	0.667221	-0.583763	0.000131886	0.00237911
ENSG00000158106	RHPN1	ENST00000289013;ENST00000522899;ENST00000522335	rhophilin Rho GTPase binding protein 1 [Source:HGNC Symbol;Acc:HGNC:19973]	protein_coding;retained_intron	0.218193	0.666193	0.397318	0.0400339	0.13561	0.0941985	4.74982	2.24787	0.000136155	0.00245312
ENSG00000154065	ANKRD29	ENST00000322980;ENST00000591280;ENST00000585908;ENST00000592179;ENST00000586087;ENST00000591617;ENST00000586511;ENST00000587763	ankyrin repeat domain 29 [Source:HGNC Symbol;Acc:HGNC:27110]	protein_coding;retained_intron;processed_transcript;nonsense_mediated_decay	1.32967	1.15361	1.88023	0.571863	0.670708	0.682091	2.26716	1.18088	0.000138502	0.00249009
ENSG00000198865	CCDC152	ENST00000361970;ENST00000388827	coiled-coil domain containing 152 [Source:HGNC Symbol;Acc:HGNC:34438]	protein_coding	0.798008	0.908655	1.0592	0.312219	0.4193	0.225666	2.88958	1.53086	0.000138545	0.00249009
ENSG00000141655	TNFRSF11A	ENST00000617039;ENST00000586569;ENST00000269485;ENST00000639222;ENST00000592013;ENST00000587697;ENST00000616710	TNF receptor superfamily member 11a [Source:HGNC Symbol;Acc:HGNC:11908]	protein_coding;retained_intron	3.45841	3.26755	3.70193	1.39814	1.83273	2.33086	1.87493	0.90684	0.000139949	0.00251227
ENSG00000198909	MAP3K3	ENST00000361733;ENST00000361357;ENST00000577395;ENST00000585302;ENST00000578622;ENST00000581732;ENST00000577839;ENST00000577597;ENST00000577784;ENST00000579585;ENST00000584573	mitogen-activated protein kinase kinase kinase 3 [Source:HGNC Symbol;Acc:HGNC:6855]	protein_coding;nonsense_mediated_decay;retained_intron;processed_transcript	5.60349	5.98522	5.9524	8.43897	8.30465	8.66212	0.690439	-0.534414	0.000140198	0.00251369
ENSG00000106483	SFRP4	ENST00000436072;ENST00000478975;ENST00000447200	secreted frizzled related protein 4 [Source:HGNC Symbol;Acc:HGNC:10778]	protein_coding;retained_intron	0.447045	0.512046	0.563152	0.213905	0.0891075	0.0417834	4.41491	2.14238	0.000141056	0.002526
ENSG00000167778	SPRYD3	ENST00000301463;ENST00000547837;ENST00000550564;ENST00000547257;ENST00000537540;ENST00000550252	SPRY domain containing 3 [Source:HGNC Symbol;Acc:HGNC:25920]	protein_coding;retained_intron;nonsense_mediated_decay	7.89398	8.6118	9.21866	13.0185	13.5903	11.7287	0.670999	-0.575618	0.000141477	0.00253046
ENSG00000188229	TUBB4B	ENST00000340384;ENST00000604929	tubulin beta 4B class IVb [Source:HGNC Symbol;Acc:HGNC:20771]	protein_coding;retained_intron	189.95	194.178	186.488	269.155	269.463	281.624	0.695668	-0.52353	0.000142185	0.00254005
ENSG00000140332	TLE3	ENST00000557997;ENST00000557815;ENST00000451782;ENST00000317509;ENST00000558939;ENST00000560939;ENST00000559929;ENST00000559048;ENST00000558379;ENST00000560589;ENST00000558201;ENST00000557919;ENST00000557984;ENST00000627388;ENST00000557907;ENST00000559574;ENST00000537387;ENST00000560525;ENST00000561453;ENST00000559191;ENST00000559826;ENST00000542329;ENST00000654081;ENST00000559608;ENST00000440567	TLE family member 3, transcriptional corepressor [Source:HGNC Symbol;Acc:HGNC:11839]	protein_coding;retained_intron;nonsense_mediated_decay;processed_transcript	1.96135	2.14327	2.39168	3.42226	2.93567	3.49265	0.659484	-0.600591	0.000144587	0.00257984
ENSG00000241399	CD302	ENST00000259053;ENST00000480212;ENST00000429078;ENST00000553424	CD302 molecule [Source:HGNC Symbol;Acc:HGNC:30843]	protein_coding;processed_transcript	0.0380402	0.029177	0.0001	0.0497571	0.232987	0.317949	0.112066	-3.15758	0.000148135	0.00263995
ENSG00000091436	MAP3K20	ENST00000539448;ENST00000338983;ENST00000476618;ENST00000375213;ENST00000480606;ENST00000468408;ENST00000409176;ENST00000422149	mitogen-activated protein kinase kinase kinase 20 [Source:HGNC Symbol;Acc:HGNC:17797]	protein_coding;retained_intron;processed_transcript	5.19078	5.8326	4.87924	2.76101	3.91709	2.49952	1.73276	0.793071	0.000148475	0.00264282
ENSG00000109819	PPARGC1A	ENST00000264867;ENST00000612355;ENST00000507342;ENST00000505469;ENST00000509702;ENST00000617484;ENST00000508380;ENST00000514517;ENST00000514479;ENST00000613098;ENST00000515534;ENST00000514494;ENST00000506055;ENST00000503714;ENST00000512169;ENST00000509642;ENST00000507380;ENST00000513205	PPARG coactivator 1 alpha [Source:HGNC Symbol;Acc:HGNC:9237]	protein_coding;processed_transcript;retained_intron;nonsense_mediated_decay	0.730352	0.689952	0.707044	0.404576	0.282702	0.214646	2.35868	1.23798	0.000148903	0.00264725
ENSG00000251537	AC005324	ENST00000455584	novel tripartite motif-containing 16 (TRIM16) and CMT1A duplicated region transcript 1 (CDRT1) protein	protein_coding	3.69169	2.83843	3.26448	2.17116	0.927936	1.09096	2.33758	1.22502	0.000150016	0.00266381
ENSG00000170703	TTLL6	ENST00000490027;ENST00000424018;ENST00000470462;ENST00000416950;ENST00000456415;ENST00000393382;ENST00000509809;ENST00000376681;ENST00000433608	tubulin tyrosine ligase like 6 [Source:HGNC Symbol;Acc:HGNC:26664]	retained_intron;nonsense_mediated_decay;processed_transcript;protein_coding	0.384767	0.254912	0.496559	0.129357	0.124019	0.0635059	3.58568	1.84225	0.000152394	0.00270264
ENSG00000169045	HNRNPH1	ENST00000512273;ENST00000523921;ENST00000356731;ENST00000510678;ENST00000329433;ENST00000514731;ENST00000522958;ENST00000510411;ENST00000504779;ENST00000513225;ENST00000524179;ENST00000515481;ENST00000513972;ENST00000514332;ENST00000504549;ENST00000502632;ENST00000518548;ENST00000519943;ENST00000508103;ENST00000515446;ENST00000523137;ENST00000505811;ENST00000442819;ENST00000521720;ENST00000520415…	heterogeneous nuclear ribonucleoprotein H1 [Source:HGNC Symbol;Acc:HGNC:5041]	nonsense_mediated_decay;protein_coding;retained_intron;processed_transcript	9.99437	12.0157	12.0829	16.7531	16.2749	16.4137	0.689561	-0.53625	0.000152568	0.00270264
ENSG00000026025	VIM	ENST00000544301;ENST00000469543;ENST00000421459;ENST00000637053;ENST00000224237;ENST00000485947;ENST00000495528;ENST00000487938;ENST00000497849;ENST00000478746	vimentin [Source:HGNC Symbol;Acc:HGNC:12692]	protein_coding;nonsense_mediated_decay;retained_intron;processed_transcript	778.994	739.173	886.466	1287.6	1258.59	1038.68	0.670774	-0.576101	0.000152808	0.00270363
ENSG00000105514	RAB3D	ENST00000222120;ENST00000589655	RAB3D, member RAS oncogene family [Source:HGNC Symbol;Acc:HGNC:9779]	protein_coding	3.34991	3.0471	4.04234	2.08829	1.64858	1.50602	1.99115	0.993598	0.000156513	0.00276588
ENSG00000158793	NIT1	ENST00000368009;ENST00000461376;ENST00000485594;ENST00000368008;ENST00000491497;ENST00000479266;ENST00000492411;ENST00000392190;ENST00000496861;ENST00000473918;ENST00000479728;ENST00000486962;ENST00000477684;ENST00000368007;ENST00000478277;ENST00000496768	nitrilase 1 [Source:HGNC Symbol;Acc:HGNC:7828]	protein_coding;processed_transcript	10.0792	8.51605	9.74481	6.36434	4.12842	5.53701	1.76796	0.822087	0.000159417	0.00281383
ENSG00000113368	LMNB1	ENST00000261366;ENST00000395354;ENST00000504788;ENST00000494185;ENST00000472034;ENST00000492190;ENST00000463908;ENST00000460265	lamin B1 [Source:HGNC Symbol;Acc:HGNC:6637]	protein_coding;processed_transcript;retained_intron;nonsense_mediated_decay	18.9972	19.4535	16.9478	28.1884	30.1836	23.6541	0.675376	-0.566237	0.000164539	0.00289872
ENSG00000173207	CKS1B	ENST00000308987;ENST00000368439;ENST00000471245;ENST00000368436;ENST00000477676;ENST00000473344;ENST00000474215	CDC28 protein kinase regulatory subunit 1B [Source:HGNC Symbol;Acc:HGNC:19083]	protein_coding;processed_transcript	26.6587	27.668	24.9998	37.6827	39.7538	36.9421	0.693543	-0.527942	0.00016462	0.00289872
ENSG00000121753	ADGRB2	ENST00000373655;ENST00000465256;ENST00000420125;ENST00000398556;ENST00000398542;ENST00000466109;ENST00000398538;ENST00000468430;ENST00000530999;ENST00000530134;ENST00000373658;ENST00000527361;ENST00000533175;ENST00000398547;ENST00000436464	adhesion G protein-coupled receptor B2 [Source:HGNC Symbol;Acc:HGNC:944]	protein_coding;retained_intron;processed_transcript	1.18178	1.38248	1.17834	0.634927	0.533159	0.635189	2.07545	1.05342	0.0001668	0.00293361
ENSG00000112658	SRF	ENST00000265354	serum response factor [Source:HGNC Symbol;Acc:HGNC:11291]	protein_coding	17.8479	17.864	18.4888	25.4931	26.9508	25.1059	0.698914	-0.516813	0.000167323	0.00293931
ENSG00000234380	LINC01426	ENST00000420877;ENST00000419921;ENST00000652751	long intergenic non-protein coding RNA 1426 [Source:HGNC Symbol;Acc:HGNC:50734]	lncRNA	1.04573	1.57256	0.94659	0.332524	0.411457	0.60828	2.63624	1.39848	0.000168015	0.00294573
ENSG00000151414	NEK7	ENST00000367385;ENST00000544035;ENST00000538004;ENST00000417895;ENST00000493790;ENST00000367383;ENST00000442588;ENST00000391974	NIMA related kinase 7 [Source:HGNC Symbol;Acc:HGNC:13386]	protein_coding;processed_transcript;retained_intron	9.732	8.69396	8.56571	13.9494	13.31	12.1979	0.684072	-0.547779	0.000168088	0.00294573
ENSG00000143850	PLEKHA6	ENST00000414478;ENST00000637508;ENST00000564627;ENST00000485632;ENST00000672625;ENST00000272203	pleckstrin homology domain containing A6 [Source:HGNC Symbol;Acc:HGNC:17053]	protein_coding;processed_transcript	6.31427	7.78746	5.80811	4.49211	3.5884	4.28338	1.61032	0.687349	0.00016971	0.00297064
ENSG00000169679	BUB1	ENST00000302759;ENST00000466333;ENST00000490632;ENST00000409311;ENST00000666956;ENST00000468927;ENST00000420328;ENST00000478175;ENST00000465029;ENST00000477481;ENST00000447014;ENST00000535254;ENST00000671097;ENST00000436916	BUB1 mitotic checkpoint serine/threonine kinase [Source:HGNC Symbol;Acc:HGNC:1148]	protein_coding;retained_intron;processed_transcript;nonsense_mediated_decay	9.53248	11.0372	8.83409	14.74	14.1472	13.8971	0.687258	-0.541076	0.000173508	0.00303352
ENSG00000162981	LRATD1	ENST00000295092;ENST00000331243;ENST00000497769;ENST00000464947	LRAT domain containing 1 [Source:HGNC Symbol;Acc:HGNC:20743]	protein_coding;processed_transcript	0.145578	0.178055	0.193577	0.0595767	0.0511042	0.0445699	3.33146	1.73615	0.00017386	0.00303606
ENSG00000227039	ITGB2-AS1	ENST00000441379;ENST00000609694;ENST00000610063;ENST00000609592;ENST00000429132;ENST00000608043	ITGB2 antisense RNA 1 [Source:HGNC Symbol;Acc:HGNC:44304]	lncRNA	0.771066	0.796854	0.579621	0.166267	0.230102	0.256657	3.2886	1.71747	0.000174499	0.00304362
ENSG00000135114	OASL	ENST00000339275;ENST00000257570;ENST00000543677;ENST00000620239	2'-5'-oligoadenylate synthetase like [Source:HGNC Symbol;Acc:HGNC:8090]	protein_coding	2.04592	3.14709	1.73833	0.729796	1.25262	0.678529	2.60484	1.3812	0.000175055	0.00304971
ENSG00000082781	ITGB5	ENST00000496703;ENST00000296181;ENST00000481591;ENST00000460797;ENST00000483168;ENST00000476988;ENST00000608657;ENST00000474838;ENST00000488466;ENST00000608945;ENST00000608107;ENST00000465464;ENST00000461306	integrin subunit beta 5 [Source:HGNC Symbol;Acc:HGNC:6160]	protein_coding;retained_intron;processed_transcript;nonsense_mediated_decay	30.4137	29.8926	34.5665	20.8362	20.5679	19.7361	1.55172	0.633873	0.000175844	0.00305985
ENSG00000205269	TMEM170B	ENST00000379426	transmembrane protein 170B [Source:HGNC Symbol;Acc:HGNC:34244]	protein_coding	0.295788	0.36668	0.304698	0.129719	0.103899	0.117595	2.75379	1.46142	0.000177765	0.00308964
ENSG00000198715	GLMP	ENST00000614643;ENST00000612353;ENST00000479084;ENST00000647767;ENST00000484214;ENST00000481050;ENST00000461597;ENST00000622703;ENST00000362007;ENST00000476177;ENST00000480968;ENST00000482579;ENST00000497955;ENST00000472870;ENST00000368264;ENST00000497831	glycosylated lysosomal membrane protein [Source:HGNC Symbol;Acc:HGNC:29436]	protein_coding;retained_intron;nonsense_mediated_decay;processed_transcript	8.90376	9.23694	8.9671	5.17703	5.70419	5.19913	1.68577	0.753409	0.000180576	0.00313481
ENSG00000067167	TRAM1	ENST00000521049;ENST00000521425;ENST00000262213;ENST00000520700;ENST00000518678	translocation associated membrane protein 1 [Source:HGNC Symbol;Acc:HGNC:20568]	processed_transcript;protein_coding	104.572	105.596	94.8108	64.461	68.7761	62.78	1.55588	0.637732	0.000185258	0.0032123
ENSG00000127220	ABHD8	ENST00000247706;ENST00000594194;ENST00000593489	abhydrolase domain containing 8 [Source:HGNC Symbol;Acc:HGNC:23759]	protein_coding	4.62721	5.61717	5.15165	2.64331	2.23264	2.80293	2.00498	1.00359	0.000185617	0.00321475
ENSG00000085185	BCORL1	ENST00000456822;ENST00000218147;ENST00000441294;ENST00000540052;ENST00000607874;ENST00000488135	BCL6 corepressor like 1 [Source:HGNC Symbol;Acc:HGNC:25657]	protein_coding;nonsense_mediated_decay	2.39447	3.07061	2.50787	1.45574	1.56039	1.39795	1.80625	0.852997	0.00018711	0.00323488
ENSG00000173210	ABLIM3	ENST00000515171;ENST00000506113;ENST00000326685;ENST00000517451;ENST00000502855;ENST00000514212;ENST00000504238;ENST00000515796;ENST00000508983;ENST00000356541;ENST00000309868;ENST00000519549	actin binding LIM protein family member 3 [Source:HGNC Symbol;Acc:HGNC:29132]	nonsense_mediated_decay;protein_coding;retained_intron;processed_transcript	22.2825	21.7318	22.5791	10.5958	9.71219	17.1145	1.7795	0.831475	0.000187218	0.00323488
ENSG00000108106	UBE2S	ENST00000264552;ENST00000587845;ENST00000589978;ENST00000592570	ubiquitin conjugating enzyme E2 S [Source:HGNC Symbol;Acc:HGNC:17895]	protein_coding;processed_transcript	64.3703	65.0041	63.3909	86.5581	87.2998	106.345	0.687949	-0.539626	0.000188567	0.00325438
ENSG00000103855	CD276	ENST00000560928;ENST00000559978;ENST00000318443;ENST00000318424;ENST00000561213;ENST00000559465;ENST00000557951;ENST00000537340;ENST00000559073;ENST00000560995;ENST00000567582;ENST00000560786;ENST00000563584;ENST00000561176;ENST00000561260;ENST00000564751;ENST00000558689;ENST00000567189;ENST00000561416	CD276 molecule [Source:HGNC Symbol;Acc:HGNC:19137]	nonsense_mediated_decay;retained_intron;protein_coding	10.8235	13.4934	13.088	17.2428	16.5899	28.9703	0.59559	-0.747609	0.000190452	0.00328308
ENSG00000112902	SEMA5A	ENST00000382496;ENST00000509486;ENST00000652226;ENST00000514923;ENST00000513968	semaphorin 5A [Source:HGNC Symbol;Acc:HGNC:10736]	protein_coding;retained_intron;processed_transcript	2.14002	2.86573	2.22161	1.41548	1.38014	1.36168	1.73847	0.79782	0.000192375	0.00331235
ENSG00000204592	HLA-E	ENST00000376630;ENST00000493699;ENST00000484194	major histocompatibility complex, class I, E [Source:HGNC Symbol;Acc:HGNC:4962]	protein_coding;retained_intron	57.1281	63.3262	53.8631	34.3714	40.7238	35.8757	1.57084	0.651534	0.000193429	0.00332661
ENSG00000142192	APP	ENST00000464867;ENST00000448850;ENST00000462267;ENST00000346798;ENST00000359726;ENST00000358918;ENST00000463070;ENST00000491395;ENST00000357903;ENST00000348990;ENST00000439274;ENST00000354192;ENST00000440126;ENST00000474136;ENST00000548570;ENST00000415997;ENST00000466453	amyloid beta precursor protein [Source:HGNC Symbol;Acc:HGNC:620]	retained_intron;protein_coding;processed_transcript	189.929	206.921	197.114	127.718	121.902	135.089	1.54392	0.626603	0.000194802	0.00334633
ENSG00000134057	CCNB1	ENST00000508407;ENST00000256442;ENST00000507798;ENST00000506572;ENST00000513102;ENST00000505500;ENST00000503507	cyclin B1 [Source:HGNC Symbol;Acc:HGNC:1579]	protein_coding;retained_intron;nonsense_mediated_decay	38.0921	45.7257	33.585	57.9547	58.0198	56.8183	0.679443	-0.557576	0.000195607	0.00335377
ENSG00000057657	PRDM1	ENST00000369096;ENST00000424894;ENST00000651185;ENST00000450060;ENST00000489365;ENST00000369089;ENST00000652320;ENST00000369091;ENST00000648754;ENST00000481163	PR/SET domain 1 [Source:HGNC Symbol;Acc:HGNC:9346]	protein_coding;retained_intron	0.372397	0.333493	0.530073	0.97387	0.826466	0.919329	0.454454	-1.13779	0.00019569	0.00335377
ENSG00000232187	FTH1P7	ENST00000450676	ferritin heavy chain 1 pseudogene 7 [Source:HGNC Symbol;Acc:HGNC:3994]	processed_pseudogene	63.5114	44.7	71.9813	30.9102	32.4791	35.3576	1.82479	0.867733	0.000196016	0.00335547
ENSG00000196502	SULT1A1	ENST00000567998;ENST00000569554;ENST00000566189;ENST00000562058;ENST00000314752;ENST00000563493;ENST00000395607;ENST00000395609;ENST00000567512;ENST00000350842;ENST00000564818	sulfotransferase family 1A member 1 [Source:HGNC Symbol;Acc:HGNC:11453]	retained_intron;protein_coding;nonsense_mediated_decay	2.79422	2.30648	2.46365	1.55799	1.28225	1.38219	1.79147	0.841141	0.000200148	0.00342223
ENSG00000183963	SMTN	ENST00000493335;ENST00000347557;ENST00000333137;ENST00000619644;ENST00000624247;ENST00000404574;ENST00000460658;ENST00000489337;ENST00000504335;ENST00000472911;ENST00000426927;ENST00000416786;ENST00000422839;ENST00000431481;ENST00000482444;ENST00000440425;ENST00000438223;ENST00000612341;ENST00000475548;ENST00000358743;ENST00000432777;ENST00000497697;ENST00000466272;ENST00000455608	smoothelin [Source:HGNC Symbol;Acc:HGNC:11126]	retained_intron;protein_coding;processed_transcript	9.15984	11.5497	12.8247	17.8905	14.3932	18.4509	0.660974	-0.597334	0.000203999	0.00348403
ENSG00000242715	CCDC169	ENST00000477250;ENST00000379864;ENST00000506800;ENST00000239860;ENST00000510088;ENST00000491049;ENST00000503173;ENST00000486683;ENST00000239859;ENST00000379862;ENST00000471781;ENST00000479850;ENST00000485600	coiled-coil domain containing 169 [Source:HGNC Symbol;Acc:HGNC:34361]	processed_transcript;protein_coding;nonsense_mediated_decay	0.223477	0.214111	0.273997	0.0608545	0.105904	0.0560613	3.19355	1.67516	0.000204865	0.00349478
ENSG00000069399	BCL3	ENST00000164227;ENST00000444487;ENST00000403534;ENST00000487394;ENST00000474300;ENST00000473473;ENST00000464319;ENST00000477832;ENST00000473468	BCL3 transcription coactivator [Source:HGNC Symbol;Acc:HGNC:998]	protein_coding;retained_intron;processed_transcript	11.2685	14.5468	14.2943	8.05043	7.16103	8.88248	1.66472	0.735277	0.00020716	0.00352985
ENSG00000204590	GNL1	ENST00000433809;ENST00000376621;ENST00000487166;ENST00000462708;ENST00000464231	G protein nucleolar 1 (putative) [Source:HGNC Symbol;Acc:HGNC:4413]	protein_coding;retained_intron	3.63991	4.44578	3.56265	2.44423	2.05661	2.35567	1.69887	0.764578	0.000208612	0.00355049
ENSG00000157227	MMP14	ENST00000311852;ENST00000548162;ENST00000547074;ENST00000547596;ENST00000548761;ENST00000547279	matrix metallopeptidase 14 [Source:HGNC Symbol;Acc:HGNC:7160]	protein_coding;processed_transcript;retained_intron;non_stop_decay	87.6981	70.9913	82.7511	121.998	111.333	119.455	0.684382	-0.547126	0.000212263	0.00360848
ENSG00000170915	PAQR8	ENST00000442253;ENST00000512121;ENST00000360726	progestin and adipoQ receptor family member 8 [Source:HGNC Symbol;Acc:HGNC:15708]	protein_coding	5.73942	5.97613	6.26792	3.6128	3.56801	3.55727	1.67474	0.743936	0.000212808	0.00361357
ENSG00000111846	GCNT2	ENST00000495262;ENST00000316170;ENST00000379597;ENST00000397423;ENST00000474983;ENST00000489225;ENST00000474518;ENST00000410107;ENST00000459872;ENST00000483204;ENST00000485764;ENST00000640968;ENST00000488742;ENST00000489819;ENST00000475577;ENST00000461400;ENST00000265012	glucosaminyl (N-acetyl) transferase 2 (I blood group) [Source:HGNC Symbol;Acc:HGNC:4204]	protein_coding;processed_transcript;retained_intron	2.13923	2.04972	2.03401	1.12114	1.08882	1.22561	1.81133	0.857053	0.000213284	0.00361607
ENSG00000171951	SCG2	ENST00000305409;ENST00000433889;ENST00000421386	secretogranin II [Source:HGNC Symbol;Acc:HGNC:10575]	protein_coding	0.472877	0.315566	0.537727	1.27335	1.30628	0.917843	0.37918	-1.39904	0.000213445	0.00361607
ENSG00000196950	SLC39A10	ENST00000359634;ENST00000409086;ENST00000465851;ENST00000444421;ENST00000458054;ENST00000418005;ENST00000412905;ENST00000430412;ENST00000464301	solute carrier family 39 member 10 [Source:HGNC Symbol;Acc:HGNC:20861]	protein_coding;retained_intron;nonsense_mediated_decay;processed_transcript	4.2292	4.53054	6.11401	9.27541	6.14186	8.44416	0.623339	-0.681912	0.000214578	0.00363109
ENSG00000196116	TDRD7	ENST00000355295;ENST00000492428	tudor domain containing 7 [Source:HGNC Symbol;Acc:HGNC:30831]	protein_coding;processed_transcript	7.18999	9.27796	7.31013	4.0561	4.8091	4.87248	1.73087	0.791493	0.000215745	0.00364666
ENSG00000157399	ARSL	ENST00000438544;ENST00000381134;ENST00000545496;ENST00000673032;ENST00000540563;ENST00000672761;ENST00000672027;ENST00000672097;ENST00000672606;ENST00000483425	arylsulfatase L [Source:HGNC Symbol;Acc:HGNC:719]	protein_coding;processed_transcript	11.2627	11.98	15.5158	8.11824	6.99964	7.85177	1.68738	0.754784	0.000217794	0.00367707
ENSG00000117395	EBNA1BP2	ENST00000491223;ENST00000431635;ENST00000463906;ENST00000483082;ENST00000236051;ENST00000472982;ENST00000466927;ENST00000461557;ENST00000474566	EBNA1 binding protein 2 [Source:HGNC Symbol;Acc:HGNC:15531]	processed_transcript;protein_coding	14.2392	14.8933	14.4553	21.3291	20.3389	20.3483	0.702844	-0.508724	0.000218267	0.00368086
ENSG00000181523	SGSH	ENST00000575282;ENST00000573150;ENST00000326317;ENST00000571051;ENST00000576941;ENST00000571075;ENST00000576856;ENST00000571675;ENST00000572257;ENST00000575484;ENST00000572208;ENST00000570427;ENST00000576707;ENST00000575188;ENST00000574505;ENST00000571156;ENST00000570923	N-sulfoglucosamine sulfohydrolase [Source:HGNC Symbol;Acc:HGNC:10818]	retained_intron;nonsense_mediated_decay;protein_coding;processed_transcript	1.74636	5.35687	4.67618	1.73526	1.49393	1.67172	2.40352	1.26515	0.000219791	0.00370232
ENSG00000075651	PLD1	ENST00000497307;ENST00000356327;ENST00000351298;ENST00000627725;ENST00000467432;ENST00000460926;ENST00000471075;ENST00000489995;ENST00000440204;ENST00000481505;ENST00000418087;ENST00000331659;ENST00000465816;ENST00000475273;ENST00000498278;ENST00000463281;ENST00000446289	phospholipase D1 [Source:HGNC Symbol;Acc:HGNC:9067]	processed_transcript;protein_coding;retained_intron;nonsense_mediated_decay	1.43983	1.30891	1.54647	0.779512	0.815201	0.745308	1.83554	0.876207	0.000224226	0.00377021
ENSG00000136811	ODF2	ENST00000372807;ENST00000351030;ENST00000469582;ENST00000448249;ENST00000444119;ENST00000483070;ENST00000488909;ENST00000393533;ENST00000497812;ENST00000604420;ENST00000434106;ENST00000432065;ENST00000393527;ENST00000372791;ENST00000446274;ENST00000421776;ENST00000546203;ENST00000444993;ENST00000470061;ENST00000372814	outer dense fiber of sperm tails 2 [Source:HGNC Symbol;Acc:HGNC:8114]	protein_coding;retained_intron	6.81822	7.15665	6.86558	10.5216	9.19909	9.73281	0.70757	-0.499055	0.000224332	0.00377021
ENSG00000204219	TCEA3	ENST00000476978;ENST00000450454;ENST00000461794;ENST00000492271;ENST00000374602;ENST00000374601	transcription elongation factor A3 [Source:HGNC Symbol;Acc:HGNC:11615]	protein_coding;retained_intron	5.8691	5.38238	6.10694	2.72479	3.65935	3.14539	1.82154	0.865159	0.000226101	0.00379562
ENSG00000176014	TUBB6	ENST00000587204;ENST00000417736;ENST00000317702;ENST00000590388;ENST00000586810;ENST00000586653;ENST00000591909;ENST00000590693;ENST00000591208;ENST00000586691;ENST00000590103;ENST00000590967;ENST00000592683;ENST00000591463	tubulin beta 6 class V [Source:HGNC Symbol;Acc:HGNC:20776]	retained_intron;protein_coding;nonsense_mediated_decay	12.8723	8.81546	13.0216	16.3634	46.855	16.6542	0.434559	-1.20237	0.000227366	0.00381251
ENSG00000159110	IFNAR2	ENST00000342136;ENST00000404220;ENST00000382264;ENST00000342101;ENST00000420068;ENST00000413881;ENST00000443073;ENST00000417007;ENST00000382238;ENST00000447980	interferon alpha and beta receptor subunit 2 [Source:HGNC Symbol;Acc:HGNC:5433]	protein_coding;processed_transcript;nonsense_mediated_decay	9.67518	10.1641	10.7853	6.04867	6.93964	6.41247	1.57852	0.658574	0.000230523	0.00386106
ENSG00000172115	CYCS	ENST00000305786;ENST00000413447;ENST00000409409;ENST00000409764	cytochrome c, somatic [Source:HGNC Symbol;Acc:HGNC:19986]	protein_coding	12.7414	12.0199	10.9477	17.1002	18.0546	16.3098	0.693855	-0.527294	0.000233429	0.0039053
ENSG00000285744	AC083837	ENST00000649603	novel transcript	lncRNA	0.376662	0.752006	0.458965	0.130103	0.198648	0.097853	3.72156	1.89591	0.000233809	0.00390723
ENSG00000081803	CADPS2	ENST00000397721;ENST00000615869;ENST00000449022;ENST00000462699;ENST00000412584;ENST00000334010;ENST00000313070;ENST00000476131	calcium dependent secretion activator 2 [Source:HGNC Symbol;Acc:HGNC:16018]	protein_coding;processed_transcript	1.01091	1.16426	0.73296	1.82061	1.77426	1.85466	0.533648	-0.90604	0.000234513	0.00391457
ENSG00000168209	DDIT4	ENST00000307365;ENST00000471240;ENST00000473155	DNA damage inducible transcript 4 [Source:HGNC Symbol;Acc:HGNC:24944]	protein_coding;retained_intron	178.039	236.778	181.55	130.881	121.326	124.302	1.58394	0.663517	0.000235253	0.00392248
ENSG00000182934	SRPRA	ENST00000532259;ENST00000332118;ENST00000532268;ENST00000527817;ENST00000530680;ENST00000531104;ENST00000528744	SRP receptor subunit alpha [Source:HGNC Symbol;Acc:HGNC:11307]	protein_coding;retained_intron;processed_transcript	44.3212	46.222	46.3931	62.6609	64.4517	66.2262	0.708271	-0.497627	0.000237798	0.00396043
ENSG00000248727	LINC01948	ENST00000511661;ENST00000665339;ENST00000653172;ENST00000506836	long intergenic non-protein coding RNA 1948 [Source:HGNC Symbol;Acc:HGNC:52772]	lncRNA	0.0901907	0.107173	0.195471	0.0368907	0.036255	0.030042	3.80699	1.92865	0.000238931	0.00397482
ENSG00000143643	TTC13	ENST00000366662;ENST00000366661;ENST00000486879;ENST00000471302;ENST00000522399;ENST00000519379;ENST00000466507;ENST00000481976;ENST00000522821	tetratricopeptide repeat domain 13 [Source:HGNC Symbol;Acc:HGNC:26204]	protein_coding;retained_intron;nonsense_mediated_decay	7.51678	8.62397	7.3633	4.61589	4.58963	4.8971	1.66664	0.736946	0.000239452	0.00397901
ENSG00000182307	C8orf33	ENST00000331434;ENST00000530455;ENST00000648784;ENST00000648531;ENST00000647724;ENST00000529593;ENST00000524395;ENST00000647640;ENST00000534350	chromosome 8 open reading frame 33 [Source:HGNC Symbol;Acc:HGNC:26104]	protein_coding;retained_intron	6.04901	7.5144	6.23228	9.94223	9.5273	9.71879	0.678206	-0.560205	0.000241637	0.0040108
ENSG00000180901	KCTD2	ENST00000322444;ENST00000579230;ENST00000584570;ENST00000582840;ENST00000581589;ENST00000579242;ENST00000584767;ENST00000375286;ENST00000577516	potassium channel tetramerization domain containing 2 [Source:HGNC Symbol;Acc:HGNC:21294]	protein_coding;retained_intron;processed_transcript;nonsense_mediated_decay	8.51245	8.96979	2.42849	2.64664	2.3278	2.6923	2.59702	1.37686	0.000243932	0.00404433
ENSG00000160710	ADAR	ENST00000648714;ENST00000368471;ENST00000529168;ENST00000494866;ENST00000649021;ENST00000463920;ENST00000648231;ENST00000368474;ENST00000649022;ENST00000648871;ENST00000471068;ENST00000648311;ENST00000534279;ENST00000647682;ENST00000492630;ENST00000649042;ENST00000649749;ENST00000526905;ENST00000649408;ENST00000530954;ENST00000649724	adenosine deaminase RNA specific [Source:HGNC Symbol;Acc:HGNC:225]	nonsense_mediated_decay;protein_coding;processed_transcript;retained_intron	43.5839	51.2716	33.6479	26.7721	26.0979	25.9453	1.63044	0.705259	0.000244508	0.00404934
ENSG00000135924	DNAJB2	ENST00000392086;ENST00000477917;ENST00000336576;ENST00000472019;ENST00000480537;ENST00000485220;ENST00000425450;ENST00000481815;ENST00000439026;ENST00000476254;ENST00000463463;ENST00000470530;ENST00000487855;ENST00000442681;ENST00000421532;ENST00000473750;ENST00000482988;ENST00000392087	DnaJ heat shock protein family (Hsp40) member B2 [Source:HGNC Symbol;Acc:HGNC:5228]	protein_coding;retained_intron;processed_transcript	3.24804	2.80263	4.2639	5.77826	5.71804	5.37652	0.611313	-0.710017	0.000245242	0.00405695
ENSG00000196588	MRTFA	ENST00000652095;ENST00000407029;ENST00000463769;ENST00000355630;ENST00000402042;ENST00000620651;ENST00000422851;ENST00000402630;ENST00000651158;ENST00000618417;ENST00000673719;ENST00000650658;ENST00000651694;ENST00000477468;ENST00000396617;ENST00000466278;ENST00000614754;ENST00000651595	myocardin related transcription factor A [Source:HGNC Symbol;Acc:HGNC:14334]	protein_coding;processed_transcript;retained_intron	6.97902	7.48231	7.94808	9.88533	10.8291	11.5639	0.694256	-0.526461	0.000250136	0.00413327
ENSG00000138152	BTBD16	ENST00000495370;ENST00000260723;ENST00000507495	BTB domain containing 16 [Source:HGNC Symbol;Acc:HGNC:26340]	processed_transcript;protein_coding	1.4495	2.86049	1.60156	0.874822	0.752539	0.51436	2.76019	1.46477	0.000251704	0.00415452
ENSG00000279118	AC093535	ENST00000624769	tec	TEC	0.503777	0.559421	1.11352	0.168273	0.186501	0.252407	3.58496	1.84196	0.000254694	0.00419918
ENSG00000105137	SYDE1	ENST00000600252;ENST00000342784;ENST00000600440;ENST00000597977;ENST00000602203	synapse defective Rho GTPase homolog 1 [Source:HGNC Symbol;Acc:HGNC:25824]	protein_coding	5.62643	14.1131	10.8336	5.19115	4.72115	5.09764	2.03686	1.02635	0.000255202	0.00420285
ENSG00000153179	RASSF3	ENST00000542104;ENST00000540088;ENST00000637125;ENST00000283172;ENST00000636333;ENST00000336061	Ras association domain family member 3 [Source:HGNC Symbol;Acc:HGNC:14271]	protein_coding;processed_transcript;nonsense_mediated_decay	8.40309	8.59705	9.14425	5.68497	5.05104	5.45911	1.61434	0.690942	0.000257783	0.00424063
ENSG00000153317	ASAP1	ENST00000521075;ENST00000357668;ENST00000519483;ENST00000518721;ENST00000520342;ENST00000521057;ENST00000524367;ENST00000520927;ENST00000524018;ENST00000524299;ENST00000518957;ENST00000520625;ENST00000520189;ENST00000524124;ENST00000521426;ENST00000519169	ArfGAP with SH3 domain, ankyrin repeat and PH domain 1 [Source:HGNC Symbol;Acc:HGNC:2720]	nonsense_mediated_decay;protein_coding;retained_intron;processed_transcript	12.1398	12.2836	12.9892	8.37614	8.23428	7.93062	1.52449	0.608326	0.000258285	0.00424416
ENSG00000152527	PLEKHH2	ENST00000405000;ENST00000282406;ENST00000493408;ENST00000491692;ENST00000460356;ENST00000480103;ENST00000490038;ENST00000405223	pleckstrin homology, MyTH4 and FERM domain containing H2 [Source:HGNC Symbol;Acc:HGNC:30506]	retained_intron;protein_coding;nonsense_mediated_decay	0.81116	1.52305	1.4193	0.610396	0.58184	0.577214	2.12129	1.08494	0.000259794	0.00426189
ENSG00000101412	E2F1	ENST00000343380	E2F transcription factor 1 [Source:HGNC Symbol;Acc:HGNC:3113]	protein_coding	16.9096	25.2183	19.1371	12.7622	12.58	12.3968	1.62339	0.699007	0.000259942	0.00426189
ENSG00000119986	AVPI1	ENST00000370626	arginine vasopressin induced 1 [Source:HGNC Symbol;Acc:HGNC:30898]	protein_coding	6.55341	6.21519	6.62403	3.09415	3.02753	3.41978	2.03246	1.02323	0.000261313	0.00427961
ENSG00000101986	ABCD1	ENST00000218104;ENST00000370129;ENST00000443684	ATP binding cassette subfamily D member 1 [Source:HGNC Symbol;Acc:HGNC:61]	protein_coding;processed_transcript	6.68774	5.51348	7.07873	3.87377	3.80319	3.4785	1.7283	0.789351	0.00026307	0.00430361
ENSG00000165943	MOAP1	ENST00000298894;ENST00000556883	modulator of apoptosis 1 [Source:HGNC Symbol;Acc:HGNC:16658]	protein_coding	10.9677	10.0797	11.0215	5.94604	6.80028	6.03675	1.70733	0.771745	0.000265811	0.00434364
ENSG00000074416	MGLL	ENST00000453507;ENST00000398101;ENST00000434178;ENST00000398104;ENST00000265052;ENST00000487473;ENST00000476682;ENST00000494830;ENST00000496306;ENST00000484451;ENST00000476654;ENST00000479967;ENST00000648300;ENST00000465597;ENST00000493611	monoglyceride lipase [Source:HGNC Symbol;Acc:HGNC:17038]	protein_coding;processed_transcript	26.6612	32.9303	26.1149	18.1691	18.0403	18.8787	1.5558	0.637659	0.000267308	0.00436327
ENSG00000165138	ANKS6	ENST00000444472;ENST00000471846;ENST00000353234;ENST00000486778;ENST00000375019;ENST00000634393;ENST00000466120	ankyrin repeat and sterile alpha motif domain containing 6 [Source:HGNC Symbol;Acc:HGNC:26724]	protein_coding;processed_transcript	5.1585	5.48312	5.64141	3.88805	3.42202	3.08083	1.56705	0.648048	0.00026965	0.00439663
ENSG00000156011	PSD3	ENST00000286485;ENST00000327040;ENST00000521475;ENST00000519851;ENST00000519633;ENST00000519653;ENST00000523619;ENST00000521841;ENST00000518303;ENST00000614430;ENST00000518315;ENST00000521027;ENST00000428502;ENST00000520789;ENST00000440756;ENST00000520858;ENST00000521878;ENST00000615573;ENST00000518963;ENST00000517971	pleckstrin and Sec7 domain containing 3 [Source:HGNC Symbol;Acc:HGNC:19093]	protein_coding;retained_intron;processed_transcript;nonsense_mediated_decay	2.66234	2.44278	2.67076	1.79074	1.46503	1.54788	1.61874	0.694873	0.000271499	0.00442189
ENSG00000108654	DDX5	ENST00000578758;ENST00000578804;ENST00000577787;ENST00000581230;ENST00000579996;ENST00000225792;ENST00000585223;ENST00000585317;ENST00000580026;ENST00000584279;ENST00000585111;ENST00000583562;ENST00000579091;ENST00000581237;ENST00000585060;ENST00000579461;ENST00000540698;ENST00000584500;ENST00000583699;ENST00000630471;ENST00000583894;ENST00000584549;ENST00000578491;ENST00000578400;ENST00000583239…	DEAD-box helicase 5 [Source:HGNC Symbol;Acc:HGNC:2746]	retained_intron;protein_coding;processed_transcript;nonsense_mediated_decay	40.1277	40.7991	39.6377	57.9211	58.5489	54.0989	0.706838	-0.500549	0.000275211	0.00447742
ENSG00000079459	FDFT1	ENST00000525777;ENST00000528812;ENST00000615631;ENST00000525954;ENST00000538689;ENST00000622850;ENST00000220584;ENST00000618539;ENST00000530337;ENST00000525571;ENST00000527045;ENST00000525283;ENST00000532266;ENST00000525607;ENST00000525551;ENST00000525900;ENST00000443614;ENST00000529521;ENST00000529464;ENST00000530664;ENST00000528729;ENST00000623368;ENST00000446331;ENST00000531249;ENST00000531733…	farnesyl-diphosphate farnesyltransferase 1 [Source:HGNC Symbol;Acc:HGNC:3629]	protein_coding;processed_transcript;retained_intron;nonsense_mediated_decay	6.34024	8.0134	6.8465	9.88766	11.1707	9.7946	0.687135	-0.541335	0.000277922	0.00451653
ENSG00000104365	IKBKB	ENST00000342222;ENST00000522103;ENST00000649612;ENST00000520655;ENST00000519938;ENST00000521661;ENST00000629753;ENST00000520201;ENST00000523517;ENST00000523599;ENST00000520810;ENST00000648136;ENST00000518647;ENST00000523105;ENST00000519735;ENST00000519733;ENST00000518983;ENST00000517502;ENST00000521225;ENST00000649751;ENST00000522133;ENST00000522785;ENST00000416505;ENST00000517812;ENST00000520835…	inhibitor of nuclear factor kappa B kinase subunit beta [Source:HGNC Symbol;Acc:HGNC:5960]	nonsense_mediated_decay;retained_intron;protein_coding;processed_transcript	2.42961	3.84252	3.03839	1.9695	1.39776	1.84835	1.78513	0.836028	0.000278564	0.004522
ENSG00000065243	PKN2	ENST00000316005;ENST00000370521;ENST00000495119;ENST00000449189;ENST00000436111;ENST00000370513	protein kinase N2 [Source:HGNC Symbol;Acc:HGNC:9406]	protein_coding;processed_transcript	5.01595	5.61852	5.83067	7.30348	7.3432	10.1086	0.665115	-0.588325	0.000279427	0.00453102
ENSG00000147592	LACTB2	ENST00000276590;ENST00000522447;ENST00000522558;ENST00000517601	lactamase beta 2 [Source:HGNC Symbol;Acc:HGNC:18512]	protein_coding;retained_intron;processed_transcript	15.7763	12.1091	15.0907	9.01483	8.35338	7.19989	1.74926	0.806747	0.000281015	0.00455177
ENSG00000144476	ACKR3	ENST00000447924;ENST00000272928	atypical chemokine receptor 3 [Source:HGNC Symbol;Acc:HGNC:23692]	protein_coding	24.0435	18.1815	24.3037	31.185	34.259	34.3694	0.666531	-0.585256	0.000281832	0.00455999
ENSG00000166833	NAV2	ENST00000525322;ENST00000349880;ENST00000533917;ENST00000525025;ENST00000396087;ENST00000650578;ENST00000528923;ENST00000530408;ENST00000528008;ENST00000527559;ENST00000533746;ENST00000540292;ENST00000534229;ENST00000534299;ENST00000396085;ENST00000360655;ENST00000526675	neuron navigator 2 [Source:HGNC Symbol;Acc:HGNC:15997]	protein_coding;retained_intron;processed_transcript	7.73903	7.53064	10.182	5.64999	5.42107	4.90092	1.59352	0.672219	0.000283307	0.00457884
ENSG00000100242	SUN2	ENST00000405510;ENST00000455125;ENST00000438058;ENST00000456894;ENST00000405018;ENST00000469086;ENST00000406622;ENST00000470642;ENST00000494273;ENST00000420859;ENST00000417332;ENST00000452294;ENST00000477262;ENST00000464202;ENST00000433561;ENST00000480307;ENST00000430185;ENST00000439339	Sad1 and UNC84 domain containing 2 [Source:HGNC Symbol;Acc:HGNC:14210]	protein_coding;retained_intron	23.7129	27.2363	22.7485	34.7703	35.2039	34.4377	0.705837	-0.502593	0.000285148	0.00460356
ENSG00000234975	FTH1P2	ENST00000466086	ferritin heavy chain 1 pseudogene 2 [Source:HGNC Symbol;Acc:HGNC:3989]	processed_pseudogene	71.557	57.7884	78.9182	39.1392	37.641	42.6807	1.74336	0.801873	0.000291812	0.00470458
ENSG00000101187	SLCO4A1	ENST00000370507;ENST00000470412;ENST00000217159;ENST00000497209;ENST00000466961;ENST00000497919;ENST00000451793;ENST00000495889;ENST00000466818	solute carrier organic anion transporter family member 4A1 [Source:HGNC Symbol;Acc:HGNC:10953]	protein_coding;processed_transcript;nonsense_mediated_decay	6.8746	15.703	8.0399	5.22453	4.99175	5.0252	2.00883	1.00635	0.000292044	0.00470458
ENSG00000110031	LPXN	ENST00000528954;ENST00000395074;ENST00000528489;ENST00000530561;ENST00000529915	leupaxin [Source:HGNC Symbol;Acc:HGNC:14061]	protein_coding;nonsense_mediated_decay;retained_intron	24.8598	28.3467	22.5665	39.7408	43.453	30.7887	0.664778	-0.589056	0.000295279	0.00475152
ENSG00000096433	ITPR3	ENST00000374316;ENST00000605930	inositol 1,4,5-trisphosphate receptor type 3 [Source:HGNC Symbol;Acc:HGNC:6182]	protein_coding	26.5466	31.895	29.5935	19.2215	18.7437	19.7097	1.5264	0.610136	0.000296773	0.00477036
ENSG00000196422	PPP1R26	ENST00000605660;ENST00000401470;ENST00000356818;ENST00000604351;ENST00000605286;ENST00000652373;ENST00000602993	protein phosphatase 1 regulatory subunit 26 [Source:HGNC Symbol;Acc:HGNC:29089]	protein_coding;processed_transcript	7.39567	8.45238	8.01976	5.02782	5.19434	4.97667	1.57037	0.651107	0.000301457	0.00483949
ENSG00000177628	GBA	ENST00000428024;ENST00000491081;ENST00000327247;ENST00000427500;ENST00000368373;ENST00000478472;ENST00000473570;ENST00000493842;ENST00000464536;ENST00000470104;ENST00000484489;ENST00000497670;ENST00000467918;ENST00000460156	glucosylceramidase beta [Source:HGNC Symbol;Acc:HGNC:4177]	protein_coding;processed_transcript	26.4028	26.9193	28.1468	17.0532	19.8566	15.171	1.56428	0.6455	0.00030173	0.00483949
ENSG00000155438	NIFK	ENST00000477693;ENST00000285814;ENST00000498570;ENST00000423105;ENST00000447132;ENST00000481978;ENST00000451734	nucleolar protein interacting with the FHA domain of MKI67 [Source:HGNC Symbol;Acc:HGNC:17838]	retained_intron;protein_coding	16.6133	12.1019	17.0217	21.4546	21.9285	26.3941	0.655471	-0.609396	0.000304544	0.00487424
ENSG00000280165	PCDH20	ENST00000409204	protocadherin 20 [Source:HGNC Symbol;Acc:HGNC:14257]	protein_coding	2.1591	2.3311	2.19428	3.68399	3.66449	3.73079	0.603332	-0.728975	0.000304557	0.00487424
ENSG00000170099	SERPINA6	ENST00000341584;ENST00000555056;ENST00000557225	serpin family A member 6 [Source:HGNC Symbol;Acc:HGNC:1540]	protein_coding;nonsense_mediated_decay	4.83398	5.45948	6.43394	3.06121	2.11862	2.90577	2.06879	1.04879	0.00030566	0.00488658
ENSG00000025039	RRAGD	ENST00000369415;ENST00000492783;ENST00000359203	Ras related GTP binding D [Source:HGNC Symbol;Acc:HGNC:19903]	protein_coding;processed_transcript	0.553559	0.462025	0.551136	0.208146	0.218837	0.116987	2.88016	1.52615	0.000306526	0.00489147
ENSG00000230882	AC005077	ENST00000421546	hypothetical protein LOC285908 (LOC285908) pseudogene	processed_pseudogene	1.87136	2.23723	2.01148	0.737194	0.71478	1.20487	2.30352	1.20384	0.000306628	0.00489147
ENSG00000134138	MEIS2	ENST00000338564;ENST00000557796;ENST00000424352;ENST00000561208;ENST00000559085;ENST00000340545;ENST00000559129;ENST00000397624;ENST00000560570;ENST00000560617;ENST00000561284;ENST00000559972;ENST00000561264;ENST00000397620;ENST00000607277;ENST00000559561;ENST00000560697;ENST00000314177;ENST00000606653;ENST00000561163;ENST00000559408;ENST00000560702;ENST00000559371;ENST00000558313;ENST00000558643…	Meis homeobox 2 [Source:HGNC Symbol;Acc:HGNC:7001]	protein_coding;retained_intron;nonsense_mediated_decay;processed_transcript	0.653449	0.802064	0.878621	1.36024	1.32862	1.39269	0.571875	-0.806229	0.000308835	0.00492135
ENSG00000143845	ETNK2	ENST00000367202;ENST00000367201;ENST00000422072;ENST00000492392;ENST00000472340;ENST00000422699;ENST00000477125;ENST00000444817;ENST00000452983;ENST00000367197;ENST00000429525	ethanolamine kinase 2 [Source:HGNC Symbol;Acc:HGNC:25575]	protein_coding;processed_transcript;retained_intron	2.07926	1.97756	2.30274	1.05835	0.898819	1.18642	2.02303	1.01652	0.000309607	0.00492709
ENSG00000125845	BMP2	ENST00000378827	bone morphogenetic protein 2 [Source:HGNC Symbol;Acc:HGNC:1069]	protein_coding	9.56432	7.68819	10.1384	13.3324	13.5226	13.4694	0.679263	-0.557957	0.000309863	0.00492709
ENSG00000158406	H4C8	ENST00000377727;ENST00000634956;ENST00000634560	H4 clustered histone 8 [Source:HGNC Symbol;Acc:HGNC:4788]	protein_coding;nonsense_mediated_decay	2.58978	2.01295	2.35579	0.955089	1.06691	1.00819	2.29639	1.19937	0.000310291	0.00492858
ENSG00000134326	CMPK2	ENST00000256722;ENST00000478738;ENST00000404168;ENST00000458098;ENST00000491738;ENST00000470479;ENST00000465619	cytidine/uridine monophosphate kinase 2 [Source:HGNC Symbol;Acc:HGNC:27015]	protein_coding;processed_transcript	0.874962	1.34062	0.64062	0.225057	0.327911	0.435288	2.89015	1.53114	0.000313408	0.00497275
ENSG00000197822	OCLN	ENST00000396442;ENST00000538151;ENST00000355237;ENST00000510666;ENST00000514370	occludin [Source:HGNC Symbol;Acc:HGNC:8104]	protein_coding;retained_intron;processed_transcript	0.256065	0.264684	0.259203	0.116928	0.063203	0.069483	3.12463	1.64368	0.000314561	0.00498568
ENSG00000227036	LINC00511	ENST00000650423;ENST00000578206;ENST00000648297;ENST00000649343;ENST00000647953;ENST00000649793;ENST00000650131;ENST00000581549;ENST00000647871;ENST00000648952;ENST00000581183;ENST00000648500;ENST00000650194;ENST00000649407;ENST00000649250;ENST00000648667;ENST00000650419;ENST00000649013;ENST00000648176;ENST00000583460;ENST00000649433;ENST00000650227;ENST00000649074;ENST00000649936;ENST00000650476…	long intergenic non-protein coding RNA 511 [Source:HGNC Symbol;Acc:HGNC:43564]	lncRNA;retained_intron	0.686246	0.540977	0.620476	0.94322	0.999564	1.00694	0.626398	-0.674849	0.000318068	0.00503585
ENSG00000103404	USP31	ENST00000219689;ENST00000563525;ENST00000567975	ubiquitin specific peptidase 31 [Source:HGNC Symbol;Acc:HGNC:20060]	protein_coding	3.93176	4.07123	2.79323	2.30443	1.29683	2.20905	1.85811	0.893839	0.00031857	0.00503839
ENSG00000146938	NLGN4X	ENST00000381093;ENST00000381092;ENST00000477079;ENST00000381095;ENST00000275857;ENST00000483337;ENST00000538097;ENST00000469740	neuroligin 4 X-linked [Source:HGNC Symbol;Acc:HGNC:14287]	protein_coding;processed_transcript	2.8351	4.18362	3.18055	2.07035	1.99815	1.54439	1.81711	0.861649	0.00032156	0.00508023
ENSG00000141738	GRB7	ENST00000309156;ENST00000394204;ENST00000445327;ENST00000461756;ENST00000584819;ENST00000583813;ENST00000394209;ENST00000473071;ENST00000485182;ENST00000578702;ENST00000577695;ENST00000584053;ENST00000584853;ENST00000394211	growth factor receptor bound protein 7 [Source:HGNC Symbol;Acc:HGNC:4567]	protein_coding;retained_intron;nonsense_mediated_decay;processed_transcript	1.3606	2.01443	1.37932	0.480175	0.681455	0.771925	2.45887	1.29799	0.000325686	0.00513991
ENSG00000151835	SACS	ENST00000423156;ENST00000382292;ENST00000402364;ENST00000455470;ENST00000476776	sacsin molecular chaperone [Source:HGNC Symbol;Acc:HGNC:10519]	protein_coding;processed_transcript	0.712542	5.08468	0.671825	8.56383	8.18101	7.98022	0.261639	-1.93435	0.000329639	0.00519674
ENSG00000137880	GCHFR	ENST00000260447;ENST00000561160;ENST00000559932;ENST00000559445;ENST00000558670;ENST00000558467	GTP cyclohydrolase I feedback regulator [Source:HGNC Symbol;Acc:HGNC:4194]	protein_coding	1.315	1.42754	1.27009	0.402791	0.441872	0.530959	2.91696	1.54447	0.000330473	0.00520433
ENSG00000101126	ADNP	ENST00000396029;ENST00000621696;ENST00000396032;ENST00000644386;ENST00000371602;ENST00000349014;ENST00000642364;ENST00000673732;ENST00000645081	activity dependent neuroprotector homeobox [Source:HGNC Symbol;Acc:HGNC:15766]	protein_coding;processed_transcript	12.0425	4.18496	13.367	4.73409	4.69716	3.25492	2.33281	1.22207	0.000331963	0.00522222
ENSG00000122376	SHLD2	ENST00000298786;ENST00000298784;ENST00000437629	shieldin complex subunit 2 [Source:HGNC Symbol;Acc:HGNC:28773]	protein_coding	5.07221	8.01399	6.42613	9.44298	10.3282	10.3362	0.648092	-0.625729	0.00033338	0.00523893
ENSG00000168916	ZNF608	ENST00000505686;ENST00000503896;ENST00000513986;ENST00000613878;ENST00000513985;ENST00000306315;ENST00000504926;ENST00000511308;ENST00000512940;ENST00000509799	zinc finger protein 608 [Source:HGNC Symbol;Acc:HGNC:29238]	nonsense_mediated_decay;processed_transcript;protein_coding	7.68407	8.6098	8.85625	13.0393	11.5847	11.1767	0.702502	-0.509425	0.00033396	0.00524245
ENSG00000187185	AC092118	ENST00000335616;ENST00000568697;ENST00000620696	uncharacterized LOC388282 [Source:NCBI gene (formerly Entrezgene);Acc:388282]	lncRNA	1.27014	1.21755	1.20234	0.263135	0.61604	0.296358	3.13902	1.65031	0.000335648	0.00526337
ENSG00000182986	ZNF320	ENST00000391781;ENST00000595635;ENST00000597111;ENST00000594741;ENST00000596215;ENST00000600930;ENST00000594408;ENST00000593618;ENST00000597091;ENST00000598199;ENST00000601334;ENST00000597265;ENST00000597856;ENST00000673631;ENST00000595202	zinc finger protein 320 [Source:HGNC Symbol;Acc:HGNC:13842]	protein_coding;processed_transcript;nonsense_mediated_decay	0.434384	0.325324	0.473068	0.179104	0.152587	0.186472	2.37913	1.25043	0.000336232	0.00526692
ENSG00000144749	LRIG1	ENST00000273261;ENST00000491821;ENST00000495671;ENST00000498287;ENST00000383703;ENST00000497721;ENST00000475366;ENST00000495037;ENST00000496559	leucine rich repeats and immunoglobulin like domains 1 [Source:HGNC Symbol;Acc:HGNC:17360]	protein_coding;retained_intron;processed_transcript	2.02837	2.19846	1.99523	1.01911	1.12777	1.2015	1.85822	0.893925	0.000336669	0.00526818
ENSG00000145817	YIPF5	ENST00000448443;ENST00000508754;ENST00000274496;ENST00000519064;ENST00000522203;ENST00000513112	Yip1 domain family member 5 [Source:HGNC Symbol;Acc:HGNC:24877]	protein_coding;retained_intron	13.366	13.6709	14.1958	19.2548	19.9595	18.9186	0.709281	-0.49557	0.000338057	0.00528429
ENSG00000137812	KNL1	ENST00000533001;ENST00000399668;ENST00000346991;ENST00000532056;ENST00000528975;ENST00000534204;ENST00000532347;ENST00000532406;ENST00000531626;ENST00000526913;ENST00000527044;ENST00000528967;ENST00000614337	kinetochore scaffold 1 [Source:HGNC Symbol;Acc:HGNC:24054]	retained_intron;protein_coding;nonsense_mediated_decay;processed_transcript	2.51202	3.16651	2.07716	3.80963	4.1278	4.01176	0.649056	-0.623586	0.000338432	0.00528455
ENSG00000286070	AP000356	ENST00000439775;ENST00000652248;ENST00000404603;ENST00000651180	novel protein	nonsense_mediated_decay;processed_transcript	0.118438	0.0663629	0.483643	40.6079	0.0566431	0.0953366	0.0163996	-5.9302	0.000340298	0.00530548
ENSG00000224578	HNRNPA1P48	ENST00000562726;ENST00000565308	heterogeneous nuclear ribonucleoprotein A1 pseudogene 48 [Source:HGNC Symbol;Acc:HGNC:48778]	processed_transcript;protein_coding	6.46741	6.74788	6.12599	11.1292	10.0368	10.0034	0.62052	-0.688451	0.000340491	0.00530548
ENSG00000179094	PER1	ENST00000317276;ENST00000581395;ENST00000579203;ENST00000579065;ENST00000581703;ENST00000585284;ENST00000354903;ENST00000577253;ENST00000578223;ENST00000582719;ENST00000584202;ENST00000583559;ENST00000581082;ENST00000578950;ENST00000585095;ENST00000583677;ENST00000578089;ENST00000577424;ENST00000579098	period circadian regulator 1 [Source:HGNC Symbol;Acc:HGNC:8845]	protein_coding;nonsense_mediated_decay;retained_intron;processed_transcript	1.46969	1.53897	1.42066	2.44288	2.57759	2.35609	0.60046	-0.735859	0.00034469	0.00536523
ENSG00000120875	DUSP4	ENST00000240100;ENST00000240101	dual specificity phosphatase 4 [Source:HGNC Symbol;Acc:HGNC:3070]	protein_coding	0.815049	1.25979	0.906717	0.543087	0.427705	0.301788	2.34292	1.22831	0.000347718	0.00540666
ENSG00000128604	IRF5	ENST00000402030;ENST00000357234;ENST00000461416;ENST00000650798;ENST00000489702;ENST00000464557;ENST00000467002;ENST00000488569;ENST00000465603;ENST00000473787;ENST00000249375;ENST00000613821;ENST00000479582;ENST00000473745;ENST00000652142;ENST00000652525;ENST00000619830;ENST00000477535	interferon regulatory factor 5 [Source:HGNC Symbol;Acc:HGNC:6120]	protein_coding;retained_intron;processed_transcript;nonsense_mediated_decay	2.77005	3.51594	3.03609	1.43033	1.61045	1.85065	1.9058	0.930394	0.000348704	0.00541629
ENSG00000096717	SIRT1	ENST00000212015;ENST00000403579;ENST00000473922;ENST00000432464;ENST00000406900;ENST00000497639	sirtuin 1 [Source:HGNC Symbol;Acc:HGNC:14929]	protein_coding;processed_transcript	3.92524	3.18537	3.38039	6.14058	5.17818	5.41466	0.626949	-0.673581	0.00034999	0.00543054
ENSG00000183454	GRIN2A	ENST00000330684;ENST00000566683;ENST00000535259;ENST00000463531;ENST00000461292;ENST00000675398;ENST00000568247;ENST00000637393;ENST00000566665;ENST00000676032;ENST00000396573;ENST00000636273;ENST00000566670;ENST00000636406;ENST00000637188;ENST00000675189;ENST00000637334;ENST00000562109;ENST00000674742	glutamate ionotropic receptor NMDA type subunit 2A [Source:HGNC Symbol;Acc:HGNC:4585]	protein_coding;processed_transcript;retained_intron	0.149751	0.124609	0.211588	0.0703107	0.0430668	0.0560398	2.86835	1.52022	0.000351948	0.00545519
ENSG00000133069	TMCC2	ENST00000358024;ENST00000367159;ENST00000481950;ENST00000637895;ENST00000545499;ENST00000468846;ENST00000329800;ENST00000495538;ENST00000330675;ENST00000648708	transmembrane and coiled-coil domain family 2 [Source:HGNC Symbol;Acc:HGNC:24239]	protein_coding;processed_transcript	0.937936	1.55082	1.11436	0.530578	0.583747	0.486541	2.25073	1.17039	0.000354077	0.00548244
ENSG00000128242	GAL3ST1	ENST00000401975;ENST00000452827;ENST00000426220;ENST00000402321;ENST00000406361;ENST00000423299;ENST00000427899;ENST00000406955;ENST00000437282;ENST00000423371;ENST00000338911;ENST00000443136;ENST00000448604;ENST00000447224;ENST00000402369;ENST00000431313;ENST00000445645;ENST00000416358;ENST00000441967;ENST00000428682;ENST00000453479;ENST00000411821	galactose-3-O-sulfotransferase 1 [Source:HGNC Symbol;Acc:HGNC:24240]	protein_coding	64.1419	114.053	77.1952	54.0801	42.4442	51.9671	1.7199	0.782325	0.000356668	0.00551676
ENSG00000132530	XAF1	ENST00000576724;ENST00000575369;ENST00000361842;ENST00000576341;ENST00000571217;ENST00000576459;ENST00000572107;ENST00000573760;ENST00000575147;ENST00000574394;ENST00000574907;ENST00000575267;ENST00000571673;ENST00000573518;ENST00000571135;ENST00000572495;ENST00000346752;ENST00000574962;ENST00000572546	XIAP associated factor 1 [Source:HGNC Symbol;Acc:HGNC:30932]	nonsense_mediated_decay;protein_coding;retained_intron;processed_transcript	4.26223	9.58451	7.54663	4.1105	3.06902	3.99223	1.91495	0.93731	0.000357901	0.00552572
ENSG00000070061	ELP1	ENST00000674836;ENST00000675647;ENST00000676429;ENST00000675602;ENST00000675825;ENST00000676121;ENST00000675748;ENST00000676416;ENST00000374647;ENST00000675580;ENST00000674948;ENST00000674740;ENST00000467959;ENST00000675938;ENST00000674890;ENST00000675877;ENST00000675406;ENST00000675335;ENST00000495759;ENST00000675321;ENST00000676086;ENST00000676424;ENST00000675943;ENST00000675252;ENST00000675062…	elongator complex protein 1 [Source:HGNC Symbol;Acc:HGNC:5959]	retained_intron;protein_coding;processed_transcript;nonsense_mediated_decay	1.38377	1.46779	1.37338	2.1577	1.80985	2.06231	0.700671	-0.51319	0.000357996	0.00552572
ENSG00000180861	LINC01559	ENST00000318426;ENST00000531049;ENST00000527705;ENST00000539026;ENST00000532841	long intergenic non-protein coding RNA 1559 [Source:HGNC Symbol;Acc:HGNC:26598]	lncRNA	1.40169	2.09375	1.62742	0.707251	0.888368	0.701819	2.22982	1.15693	0.000358563	0.00552869
ENSG00000119227	PIGZ	ENST00000412723;ENST00000443835;ENST00000413127;ENST00000238138	phosphatidylinositol glycan anchor biosynthesis class Z [Source:HGNC Symbol;Acc:HGNC:30596]	protein_coding;retained_intron	1.82504	2.04285	2.26713	0.915096	0.997665	0.945187	2.14666	1.10209	0.000359802	0.005542
ENSG00000183251	OR51B4	ENST00000380224	olfactory receptor family 51 subfamily B member 4 [Source:HGNC Symbol;Acc:HGNC:14708]	protein_coding	1.44376	0.900709	0.785488	0.321266	0.266054	0.279791	3.60964	1.85186	0.000362092	0.0055691
ENSG00000140545	MFGE8	ENST00000560937;ENST00000617199;ENST00000559259;ENST00000268151;ENST00000566497;ENST00000268150;ENST00000542878;ENST00000557944;ENST00000613965;ENST00000558773;ENST00000558029;ENST00000559997;ENST00000560553;ENST00000559143;ENST00000558352;ENST00000558018;ENST00000559770	milk fat globule EGF and factor V/VIII domain containing [Source:HGNC Symbol;Acc:HGNC:7036]	retained_intron;processed_transcript;protein_coding;nonsense_mediated_decay	17.8744	20.0092	19.5838	12.9103	9.26055	13.7102	1.60161	0.679525	0.000362316	0.0055691
ENSG00000172264	MACROD2	ENST00000402914;ENST00000407045;ENST00000490428;ENST00000464883;ENST00000462552;ENST00000494602;ENST00000483997;ENST00000642719;ENST00000492055;ENST00000378058;ENST00000217246;ENST00000497992;ENST00000486914;ENST00000477147;ENST00000463861	mono-ADP ribosylhydrolase 2 [Source:HGNC Symbol;Acc:HGNC:16126]	protein_coding;processed_transcript	0.333116	1.70822	0.296981	0.188716	0.180374	0.202789	4.08883	2.03169	0.000363276	0.00557805
ENSG00000147383	NSDHL	ENST00000370274;ENST00000440023;ENST00000432467	NAD(P) dependent steroid dehydrogenase-like [Source:HGNC Symbol;Acc:HGNC:13398]	protein_coding	16.8889	15.8664	18.5105	24.3892	24.3773	24.3972	0.700699	-0.513132	0.000363939	0.00558241
ENSG00000050327	ARHGEF5	ENST00000056217;ENST00000471847;ENST00000474817;ENST00000498580	Rho guanine nucleotide exchange factor 5 [Source:HGNC Symbol;Acc:HGNC:13209]	protein_coding	5.70038	7.13773	7.99327	3.39796	3.8982	4.83631	1.71699	0.779884	0.000365605	0.00560214
ENSG00000170442	KRT86	ENST00000423955;ENST00000553310;ENST00000293525	keratin 86 [Source:HGNC Symbol;Acc:HGNC:6463]	protein_coding	0.950018	0.516174	0.613561	0.255371	0.225797	0.0785745	3.71556	1.89358	0.000367935	0.00562863
ENSG00000185046	ANKS1B	ENST00000550693;ENST00000547776;ENST00000551830;ENST00000549025;ENST00000546364;ENST00000552407;ENST00000546960;ENST00000552245;ENST00000549493;ENST00000557083;ENST00000550833;ENST00000546631;ENST00000329257;ENST00000552472;ENST00000555119;ENST00000548447;ENST00000551560;ENST00000549315;ENST00000547446;ENST00000552748;ENST00000547010;ENST00000546568;ENST00000547362;ENST00000550157;ENST00000333732…	ankyrin repeat and sterile alpha motif domain containing 1B [Source:HGNC Symbol;Acc:HGNC:24600]	protein_coding;processed_transcript;retained_intron;nonsense_mediated_decay	0.696813	0.689788	0.669817	0.287252	0.326595	0.365988	2.09874	1.06952	0.000368096	0.00562863
ENSG00000145569	OTULINL	ENST00000274217;ENST00000506258;ENST00000513825	OTU deubiquitinase with linear linkage specificity like [Source:HGNC Symbol;Acc:HGNC:25629]	protein_coding;processed_transcript	1.54232	1.88694	1.61533	0.919674	0.88502	0.865535	1.8892	0.917776	0.000368835	0.00563409
ENSG00000144824	PHLDB2	ENST00000638331;ENST00000431670;ENST00000498699;ENST00000481953;ENST00000393923;ENST00000393925;ENST00000412622;ENST00000640905;ENST00000495180;ENST00000640181;ENST00000486886;ENST00000478584;ENST00000477695;ENST00000460365;ENST00000478733;ENST00000470699;ENST00000478922;ENST00000491694	pleckstrin homology like domain family B member 2 [Source:HGNC Symbol;Acc:HGNC:29573]	protein_coding;processed_transcript;retained_intron	4.53695	3.89457	4.83491	6.6107	6.15378	6.33237	0.694692	-0.525555	0.000370842	0.00565617
ENSG00000058668	ATP2B4	ENST00000357681;ENST00000341360;ENST00000458092;ENST00000466407;ENST00000484746;ENST00000367218;ENST00000356729	ATPase plasma membrane Ca2+ transporting 4 [Source:HGNC Symbol;Acc:HGNC:817]	protein_coding;processed_transcript;nonsense_mediated_decay	17.3632	13.3	17.0908	40.2337	20.9618	21.3539	0.578491	-0.789633	0.000371047	0.00565617
ENSG00000117650	NEK2	ENST00000366998;ENST00000366999;ENST00000462283;ENST00000540251;ENST00000489633	NIMA related kinase 2 [Source:HGNC Symbol;Acc:HGNC:7745]	protein_coding;processed_transcript	6.12651	8.13641	6.69402	10.7704	10.4373	10.6361	0.658118	-0.603581	0.000371666	0.00565975
ENSG00000030066	NUP160	ENST00000528071;ENST00000378460;ENST00000526870;ENST00000527126;ENST00000529863;ENST00000528501;ENST00000530326;ENST00000527750;ENST00000531016;ENST00000532773;ENST00000526569	nucleoporin 160 [Source:HGNC Symbol;Acc:HGNC:18017]	protein_coding;retained_intron;processed_transcript;nonsense_mediated_decay	4.79007	5.47743	4.98753	7.1378	6.99088	7.20942	0.71492	-0.484147	0.000376289	0.00572425
ENSG00000143479	DYRK3	ENST00000367108;ENST00000367109;ENST00000441486;ENST00000367106;ENST00000649163;ENST00000489878	dual specificity tyrosine phosphorylation regulated kinase 3 [Source:HGNC Symbol;Acc:HGNC:3094]	protein_coding;processed_transcript	3.74647	4.79494	3.98387	2.71907	2.29994	2.80277	1.60133	0.679274	0.000377392	0.00573122
ENSG00000182836	PLCXD3	ENST00000377801;ENST00000328457	phosphatidylinositol specific phospholipase C X domain containing 3 [Source:HGNC Symbol;Acc:HGNC:31822]	protein_coding	0.0281494	0.0489246	0.0455404	0.125673	0.125132	0.131623	0.320622	-1.64106	0.000377524	0.00573122
ENSG00000273151	AC073957	ENST00000609998	novel transcript, antisense to GET4	lncRNA	0.425205	0.470948	0.517717	0.180611	0.183731	0.206924	2.47498	1.30741	0.000381972	0.00578874
ENSG00000204936	CD177	ENST00000618265;ENST00000607855;ENST00000378012	CD177 molecule [Source:HGNC Symbol;Acc:HGNC:30072]	protein_coding;nonsense_mediated_decay	0.437368	0.25523	0.467616	0.0194942	0.15095	0.048117	5.30841	2.40828	0.000382097	0.00578874
ENSG00000134242	PTPN22	ENST00000359785;ENST00000534519;ENST00000538253;ENST00000532224;ENST00000529045;ENST00000484147;ENST00000528414;ENST00000469077;ENST00000460620;ENST00000525799;ENST00000420377	protein tyrosine phosphatase non-receptor type 22 [Source:HGNC Symbol;Acc:HGNC:9652]	protein_coding;processed_transcript;nonsense_mediated_decay;retained_intron	0.561248	0.551599	0.731632	0.235853	0.252378	0.20289	2.66882	1.4162	0.000386761	0.00585337
ENSG00000118898	PPL	ENST00000345988;ENST00000588556;ENST00000589090;ENST00000592772;ENST00000590782;ENST00000590093	periplakin [Source:HGNC Symbol;Acc:HGNC:9273]	protein_coding;retained_intron	0.124505	0.147778	0.137038	0.0488564	0.0114863	0.0418238	4.00641	2.00231	0.000389466	0.00588828
ENSG00000221955	SLC12A8	ENST00000393469;ENST00000465777;ENST00000479231;ENST00000481760;ENST00000473262;ENST00000430155;ENST00000479826;ENST00000461616;ENST00000485849;ENST00000495105;ENST00000479352;ENST00000483944;ENST00000485954;ENST00000465475;ENST00000462437;ENST00000469902	solute carrier family 12 member 8 [Source:HGNC Symbol;Acc:HGNC:15595]	protein_coding;processed_transcript;retained_intron;nonsense_mediated_decay	0.70737	0.482907	0.786228	0.298592	0.167068	0.278343	2.65658	1.40957	0.000392747	0.00592735
ENSG00000105877	DNAH11	ENST00000409508;ENST00000483691;ENST00000465593;ENST00000496218;ENST00000607050;ENST00000465129;ENST00000620169;ENST00000479878;ENST00000328843;ENST00000421290;ENST00000605912;ENST00000607413	dynein axonemal heavy chain 11 [Source:HGNC Symbol;Acc:HGNC:2942]	protein_coding;retained_intron;processed_transcript	0.114986	0.112419	0.116646	0.0410959	0.0265102	0.0479984	2.9761	1.57342	0.000392854	0.00592735
ENSG00000220412	AL356234	ENST00000404534	protein tyrosine phosphatase, non-receptor type 11 (PTPN11) pseudogene	processed_pseudogene	0.356296	0.924963	0.600587	0.214546	0.132047	0.145978	3.82046	1.93374	0.000393581	0.00593226
ENSG00000069956	MAPK6	ENST00000558841;ENST00000261845;ENST00000558063;ENST00000558891;ENST00000560254;ENST00000560774;ENST00000560802;ENST00000558100	mitogen-activated protein kinase 6 [Source:HGNC Symbol;Acc:HGNC:6879]	processed_transcript;protein_coding	11.7863	11.0227	11.6805	15.9482	16.7649	15.7868	0.711124	-0.491828	0.00039483	0.00594501
ENSG00000171557	FGG	ENST00000492082;ENST00000443553;ENST00000404648;ENST00000465913;ENST00000393846;ENST00000336098;ENST00000473393;ENST00000484695;ENST00000407946;ENST00000405164;ENST00000465336;ENST00000464532	fibrinogen gamma chain [Source:HGNC Symbol;Acc:HGNC:3694]	retained_intron;protein_coding	19.8083	20.1765	18.1171	11.5699	13.2137	12.9374	1.54031	0.623219	0.000402254	0.00605062
ENSG00000229028	KRT223P	ENST00000449164;ENST00000422957	keratin 223 pseudogene [Source:HGNC Symbol;Acc:HGNC:32968]	transcribed_unprocessed_pseudogene;processed_transcript	5.95711	9.76922	5.31474	3.39487	3.31137	3.38289	2.08552	1.06041	0.000402824	0.00605303
ENSG00000101670	LIPG	ENST00000427224;ENST00000623277;ENST00000580036;ENST00000577628;ENST00000261292;ENST00000583083;ENST00000579750	lipase G, endothelial type [Source:HGNC Symbol;Acc:HGNC:6623]	protein_coding;TEC;non_stop_decay	0.480901	0.696306	0.590105	0.98818	1.51179	0.8663	0.525005	-0.929596	0.000408183	0.00612731
ENSG00000138623	SEMA7A	ENST00000261918;ENST00000543145;ENST00000569617;ENST00000542748	semaphorin 7A (John Milton Hagen blood group) [Source:HGNC Symbol;Acc:HGNC:10741]	protein_coding;retained_intron	17.7365	11.2278	16.6332	9.75544	8.94537	8.90472	1.65175	0.723997	0.000410018	0.0061486
ENSG00000100068	LRP5L	ENST00000402785;ENST00000444995;ENST00000474163;ENST00000610821;ENST00000650168;ENST00000468442;ENST00000484509;ENST00000467672;ENST00000650500;ENST00000402859	LDL receptor related protein 5 like [Source:HGNC Symbol;Acc:HGNC:25323]	processed_transcript;protein_coding;retained_intron;transcribed_unprocessed_pseudogene	0.846381	0.716582	0.465588	0.25464	0.216154	0.279636	2.70318	1.43466	0.00041106	0.00615663
ENSG00000152078	TLCD4	ENST00000370203;ENST00000456991;ENST00000463375;ENST00000455656	TLC domain containing 4 [Source:HGNC Symbol;Acc:HGNC:26477]	protein_coding;processed_transcript	5.90826	5.10554	5.80476	3.6693	3.25226	3.74062	1.5774	0.657552	0.0004116	0.00615663
ENSG00000170522	ELOVL6	ENST00000302274;ENST00000394607;ENST00000514184;ENST00000506461;ENST00000503885;ENST00000513003;ENST00000507451;ENST00000506625	ELOVL fatty acid elongase 6 [Source:HGNC Symbol;Acc:HGNC:15829]	protein_coding;nonsense_mediated_decay;processed_transcript;retained_intron	3.07924	3.53247	2.62512	1.78291	1.71309	1.80011	1.74408	0.802466	0.000411805	0.00615663
ENSG00000119922	IFIT2	ENST00000371826;ENST00000611722;ENST00000638108	interferon induced protein with tetratricopeptide repeats 2 [Source:HGNC Symbol;Acc:HGNC:5409]	protein_coding	3.00143	2.48711	1.83426	1.14674	1.17492	1.19414	2.08282	1.05854	0.000415791	0.00620992
ENSG00000179041	RRS1	ENST00000320270	ribosome biogenesis regulator 1 homolog [Source:HGNC Symbol;Acc:HGNC:17083]	protein_coding	18.68	17.6485	17.168	26.4006	26.7142	23.7621	0.695872	-0.523106	0.000418036	0.00623715
ENSG00000137804	NUSAP1	ENST00000558123;ENST00000668273;ENST00000559596;ENST00000260359;ENST00000414849;ENST00000560318;ENST00000560747;ENST00000560177;ENST00000450592;ENST00000558582;ENST00000559046;ENST00000560898;ENST00000559659;ENST00000557840	nucleolar and spindle associated protein 1 [Source:HGNC Symbol;Acc:HGNC:18538]	processed_transcript;protein_coding;retained_intron;nonsense_mediated_decay	16.2499	13.1835	16.2006	21.5935	22.3121	21.7851	0.69468	-0.525579	0.000418583	0.006239
ENSG00000143384	MCL1	ENST00000464132;ENST00000369026;ENST00000307940;ENST00000620947	MCL1 apoptosis regulator, BCL2 family member [Source:HGNC Symbol;Acc:HGNC:6943]	processed_transcript;protein_coding	38.6818	40.009	38.4161	54.73	54.0086	53.5113	0.721768	-0.470393	0.000422011	0.00628003
ENSG00000058272	PPP1R12A	ENST00000550107;ENST00000450142;ENST00000550510;ENST00000552892;ENST00000546762;ENST00000551191;ENST00000547253;ENST00000634739;ENST00000551781;ENST00000548908;ENST00000437004;ENST00000550007;ENST00000550903;ENST00000550351;ENST00000547330;ENST00000550299;ENST00000550001;ENST00000261207;ENST00000546369;ENST00000553081;ENST00000547131;ENST00000650220;ENST00000548318	protein phosphatase 1 regulatory subunit 12A [Source:HGNC Symbol;Acc:HGNC:7618]	protein_coding;retained_intron;nonsense_mediated_decay	3.20491	3.34222	3.22653	4.15543	4.95512	4.75785	0.704743	-0.50483	0.000422475	0.00628003
ENSG00000152433	ZNF547	ENST00000282282;ENST00000595335;ENST00000597567;ENST00000599604	zinc finger protein 547 [Source:HGNC Symbol;Acc:HGNC:26432]	protein_coding;nonsense_mediated_decay	0.779231	0.648607	0.764731	0.0554284	0.1337	0.344218	4.11096	2.03948	0.000422612	0.00628003
ENSG00000100344	PNPLA3	ENST00000423180;ENST00000406117;ENST00000216180;ENST00000497129;ENST00000478713	patatin like phospholipase domain containing 3 [Source:HGNC Symbol;Acc:HGNC:18590]	protein_coding;nonsense_mediated_decay;processed_transcript	1.83481	1.24719	1.64658	0.710422	0.74687	0.579682	2.32137	1.21498	0.000423773	0.00629094
ENSG00000185436	IFNLR1	ENST00000327535;ENST00000374419;ENST00000374421;ENST00000374418;ENST00000327575	interferon lambda receptor 1 [Source:HGNC Symbol;Acc:HGNC:18584]	protein_coding	2.20535	2.52434	2.18425	1.31731	1.16408	1.18661	1.88493	0.914514	0.000427732	0.00634332
ENSG00000120802	TMPO	ENST00000549938;ENST00000266732;ENST00000261210;ENST00000393053;ENST00000556678;ENST00000556029;ENST00000552831;ENST00000551987;ENST00000547214;ENST00000546828;ENST00000548911;ENST00000343315;ENST00000548223	thymopoietin [Source:HGNC Symbol;Acc:HGNC:11875]	processed_transcript;protein_coding;retained_intron	7.06605	7.17573	9.12553	11.1409	11.7951	10.7587	0.693502	-0.528028	0.00043153	0.00639324
ENSG00000136881	BAAT	ENST00000259407;ENST00000674909;ENST00000674556;ENST00000395051;ENST00000674791	bile acid-CoA:amino acid N-acyltransferase [Source:HGNC Symbol;Acc:HGNC:932]	protein_coding;nonsense_mediated_decay	0.540583	0.51611	0.102541	0.0926749	0.0688796	0.10333	4.37637	2.12974	0.000432274	0.00639783
ENSG00000235169	SMIM1	ENST00000642557;ENST00000561886;ENST00000444870;ENST00000452264	small integral membrane protein 1 (Vel blood group) [Source:HGNC Symbol;Acc:HGNC:44204]	protein_coding	1.9633	1.23373	2.21651	0.600684	0.582497	0.625941	2.99236	1.58128	0.000436668	0.00645639
ENSG00000284969	AL049629	ENST00000527926;ENST00000533181;ENST00000525763;ENST00000534312	novel protein	nonsense_mediated_decay;protein_coding	0.531425	0.980591	0.46152	1.29496	2.70734	2.17227	0.319623	-1.64556	0.000441024	0.00651427
ENSG00000213928	IRF9	ENST00000561415;ENST00000396864;ENST00000561342;ENST00000559863;ENST00000560275;ENST00000561412;ENST00000560852;ENST00000559284;ENST00000560542;ENST00000560365;ENST00000559229;ENST00000560311;ENST00000557894;ENST00000324076;ENST00000561009	interferon regulatory factor 9 [Source:HGNC Symbol;Acc:HGNC:6131]	retained_intron;protein_coding;nonsense_mediated_decay	6.52516	7.04113	2.03071	2.46445	1.71104	1.80888	2.60629	1.382	0.000451227	0.00665831
ENSG00000144895	EIF2A	ENST00000462221;ENST00000487799;ENST00000465535;ENST00000460851;ENST00000474505;ENST00000472926;ENST00000477551;ENST00000463863;ENST00000490505;ENST00000273435;ENST00000406576;ENST00000473499;ENST00000482471;ENST00000494558;ENST00000482093;ENST00000469331	eukaryotic translation initiation factor 2A [Source:HGNC Symbol;Acc:HGNC:3254]	nonsense_mediated_decay;protein_coding;retained_intron;processed_transcript	7.14861	9.5906	6.8195	12.1248	11.3805	11.0821	0.681136	-0.553986	0.000452197	0.00666517
ENSG00000035403	VCL	ENST00000372755;ENST00000623461;ENST00000211998;ENST00000461383;ENST00000624354;ENST00000472585;ENST00000478896	vinculin [Source:HGNC Symbol;Acc:HGNC:12665]	protein_coding;processed_transcript;nonsense_mediated_decay;retained_intron	47.7555	43.8376	48.1582	65.9814	66.0747	64.1392	0.712307	-0.489429	0.000452596	0.00666517
ENSG00000100033	PRODH	ENST00000482858;ENST00000609229;ENST00000496625;ENST00000357068;ENST00000429300;ENST00000491604;ENST00000438924;ENST00000420436;ENST00000446371;ENST00000399694;ENST00000334029;ENST00000610940;ENST00000313755;ENST00000450579;ENST00000457083	proline dehydrogenase 1 [Source:HGNC Symbol;Acc:HGNC:9453]	retained_intron;protein_coding	1.68158	1.69921	1.73593	1.03065	0.978068	0.712462	1.88033	0.910986	0.000454305	0.00668368
ENSG00000181381	DDX60L	ENST00000515088;ENST00000260184;ENST00000510590;ENST00000512958;ENST00000505890;ENST00000514748;ENST00000504793;ENST00000512371;ENST00000514580;ENST00000503190;ENST00000513103;ENST00000505696;ENST00000513901;ENST00000505863;ENST00000505150;ENST00000511577	DExD/H-box 60 like [Source:HGNC Symbol;Acc:HGNC:26429]	processed_transcript;protein_coding;retained_intron	2.64696	2.34204	2.45256	1.58035	1.45306	1.48859	1.64564	0.718645	0.000457334	0.00672153
ENSG00000145692	BHMT	ENST00000274353;ENST00000521279;ENST00000524080;ENST00000520703;ENST00000523508;ENST00000520335	betaine--homocysteine S-methyltransferase [Source:HGNC Symbol;Acc:HGNC:1047]	protein_coding;retained_intron	0.38735	0.808898	0.467766	0.225869	0.0939932	0.164034	3.43878	1.7819	0.000459776	0.0067507
ENSG00000171798	KNDC1	ENST00000304613;ENST00000368571;ENST00000530127;ENST00000485110;ENST00000478074	kinase non-catalytic C-lobe domain containing 1 [Source:HGNC Symbol;Acc:HGNC:29374]	protein_coding;processed_transcript	0.246608	0.206223	0.330873	0.0705352	0.0707159	0.118315	3.01928	1.59421	0.000464309	0.00681048
ENSG00000138678	GPAT3	ENST00000264409;ENST00000611707;ENST00000509412;ENST00000513683;ENST00000506766;ENST00000514309;ENST00000509044;ENST00000395226	glycerol-3-phosphate acyltransferase 3 [Source:HGNC Symbol;Acc:HGNC:28157]	protein_coding;processed_transcript;retained_intron	2.78832	2.23785	2.24798	1.03811	1.41698	1.03737	2.08281	1.05853	0.000466661	0.00683628
ENSG00000189057	FAM111B	ENST00000620384;ENST00000529618;ENST00000343597;ENST00000534403;ENST00000411426;ENST00000528234	family with sequence similarity 111 member B [Source:HGNC Symbol;Acc:HGNC:24200]	protein_coding;retained_intron	5.27279	5.85358	5.31094	3.113	3.11018	3.38005	1.71164	0.775382	0.000466995	0.00683628
ENSG00000214425	LRRC37A4P	ENST00000581296;ENST00000579913;ENST00000661058	leucine rich repeat containing 37 member A4, pseudogene [Source:HGNC Symbol;Acc:HGNC:25479]	transcribed_unprocessed_pseudogene;processed_transcript	2.22669	2.69395	2.9595	1.68746	1.05986	1.51571	1.84848	0.886343	0.000469528	0.00686655
ENSG00000197442	MAP3K5	ENST00000359015;ENST00000463140	mitogen-activated protein kinase kinase kinase 5 [Source:HGNC Symbol;Acc:HGNC:6857]	protein_coding;processed_transcript	1.3136	1.69829	1.37901	0.710879	0.644119	0.77013	2.06618	1.04697	0.000473415	0.00691401
ENSG00000121039	RDH10	ENST00000240285;ENST00000521013;ENST00000521928;ENST00000518870;ENST00000519380	retinol dehydrogenase 10 [Source:HGNC Symbol;Acc:HGNC:19975]	protein_coding;retained_intron	9.37538	9.97441	9.74556	6.51984	6.33047	6.44259	1.50809	0.592718	0.00047371	0.00691401
ENSG00000132326	PER2	ENST00000254657;ENST00000431832;ENST00000491417;ENST00000355768	period circadian regulator 2 [Source:HGNC Symbol;Acc:HGNC:8846]	protein_coding;retained_intron;processed_transcript	0.798293	0.944683	0.897441	1.58284	1.62006	1.43086	0.569821	-0.811418	0.000478897	0.00698281
ENSG00000167363	FN3K	ENST00000300784;ENST00000570734;ENST00000573841;ENST00000572813;ENST00000574496	fructosamine 3 kinase [Source:HGNC Symbol;Acc:HGNC:24822]	protein_coding;retained_intron;processed_transcript	0.588212	0.698172	0.580885	0.176499	0.196835	0.290936	2.81101	1.49109	0.000480546	0.00699824
ENSG00000166226	CCT2	ENST00000553169;ENST00000546859;ENST00000299300;ENST00000548787;ENST00000543146;ENST00000550638;ENST00000551620;ENST00000549933;ENST00000546850;ENST00000550653;ENST00000550455;ENST00000550010;ENST00000544368;ENST00000551899	chaperonin containing TCP1 subunit 2 [Source:HGNC Symbol;Acc:HGNC:1615]	retained_intron;protein_coding;nonsense_mediated_decay	37.49	36.7787	35.231	48.9573	50.8108	52.1323	0.720865	-0.472198	0.000480904	0.00699824
ENSG00000102007	PLP2	ENST00000376327;ENST00000376322	proteolipid protein 2 [Source:HGNC Symbol;Acc:HGNC:9087]	protein_coding	236.086	223.187	225.938	311.6	320.203	327.341	0.714399	-0.485199	0.000481727	0.00699876
ENSG00000082438	COBLL1	ENST00000652658;ENST00000409184;ENST00000375458;ENST00000489955;ENST00000493868;ENST00000392717;ENST00000448708;ENST00000491126;ENST00000493713;ENST00000496396;ENST00000439313;ENST00000445474;ENST00000483743;ENST00000474975;ENST00000495084;ENST00000342193;ENST00000480873;ENST00000456171;ENST00000444537;ENST00000456693;ENST00000629362;ENST00000434366;ENST00000493921;ENST00000452626;ENST00000414843…	cordon-bleu WH2 repeat protein like 1 [Source:HGNC Symbol;Acc:HGNC:23571]	protein_coding;retained_intron;processed_transcript;nonsense_mediated_decay	2.2703	2.79257	2.42068	1.59779	1.53994	1.65802	1.56046	0.641968	0.000481888	0.00699876
ENSG00000219507	FTH1P8	ENST00000498161	ferritin heavy chain 1 pseudogene 8 [Source:HGNC Symbol;Acc:HGNC:3995]	processed_pseudogene	75.5084	57.2195	75.7031	42.0149	41.6188	42.7296	1.64946	0.721992	0.000482458	0.00700015
ENSG00000148180	GSN	ENST00000477863;ENST00000449733;ENST00000432226;ENST00000373808;ENST00000373807;ENST00000477553;ENST00000477104;ENST00000373823;ENST00000434663;ENST00000394353;ENST00000485767;ENST00000373806;ENST00000483960;ENST00000373818;ENST00000545652	gelsolin [Source:HGNC Symbol;Acc:HGNC:4620]	processed_transcript;protein_coding;retained_intron;nonsense_mediated_decay	7.10512	6.31898	7.20132	4.57205	4.48084	4.56305	1.5148	0.599127	0.000486929	0.00705807
ENSG00000174125	TLR1	ENST00000308979;ENST00000505744;ENST00000505940;ENST00000508364;ENST00000506146;ENST00000508535;ENST00000515861;ENST00000509754;ENST00000510552;ENST00000502213	toll like receptor 1 [Source:HGNC Symbol;Acc:HGNC:11847]	protein_coding;processed_transcript	0.321432	0.239063	0.270555	0.100966	0.0704405	0.0931907	3.14082	1.65114	0.000489273	0.00708382
ENSG00000115165	CYTIP	ENST00000264192;ENST00000462109;ENST00000483929;ENST00000418920;ENST00000439355;ENST00000435117;ENST00000497432;ENST00000457793	cytohesin 1 interacting protein [Source:HGNC Symbol;Acc:HGNC:9506]	protein_coding;retained_intron;processed_transcript;nonsense_mediated_decay	0.638722	1.24845	0.700133	0.274526	0.378603	0.206646	3.00929	1.58942	0.000489665	0.00708382
ENSG00000157514	TSC22D3	ENST00000486554;ENST00000372383;ENST00000372397;ENST00000372390;ENST00000506081;ENST00000514897;ENST00000514426;ENST00000503515;ENST00000372382;ENST00000506724;ENST00000502961;ENST00000372384;ENST00000315660;ENST00000502650;ENST00000505965;ENST00000510887;ENST00000480691	TSC22 domain family member 3 [Source:HGNC Symbol;Acc:HGNC:3051]	protein_coding	5.20109	3.64263	5.50977	8.11066	7.63341	6.97578	0.63176	-0.662552	0.000491881	0.00710891
ENSG00000102931	ARL2BP	ENST00000219204;ENST00000563234;ENST00000562023;ENST00000565794	ADP ribosylation factor like GTPase 2 binding protein [Source:HGNC Symbol;Acc:HGNC:17146]	protein_coding;processed_transcript	15.6972	15.2982	15.7847	10.061	9.75918	9.02775	1.62161	0.69743	0.000496056	0.00716224
ENSG00000138771	SHROOM3	ENST00000296043;ENST00000486758;ENST00000484236;ENST00000425645;ENST00000644244;ENST00000466541;ENST00000485780;ENST00000490690;ENST00000481002;ENST00000646790;ENST00000469923;ENST00000497440;ENST00000473602	shroom family member 3 [Source:HGNC Symbol;Acc:HGNC:30422]	protein_coding;retained_intron;processed_transcript	1.12446	1.34247	1.19901	0.683881	0.724315	0.630683	1.79802	0.846405	0.000499213	0.00720077
ENSG00000101276	SLC52A3	ENST00000675066;ENST00000645534;ENST00000381944;ENST00000488495;ENST00000217254;ENST00000676154;ENST00000675466;ENST00000473664;ENST00000674666	solute carrier family 52 member 3 [Source:HGNC Symbol;Acc:HGNC:16187]	protein_coding;processed_transcript	1.61851	1.53472	1.88533	0.738273	0.873946	0.930492	1.98157	0.986644	0.000499924	0.00720398
ENSG00000174705	SH3PXD2B	ENST00000519643;ENST00000523651;ENST00000311601;ENST00000518522;ENST00000636523	SH3 and PX domains 2B [Source:HGNC Symbol;Acc:HGNC:29242]	protein_coding;processed_transcript	4.08832	4.66423	4.58105	3.03513	0.783843	0.576822	3.03326	1.60087	0.00050352	0.00724872
ENSG00000108433	GOSR2	ENST00000640495;ENST00000638374;ENST00000640269;ENST00000573224;ENST00000638838;ENST00000639713;ENST00000640621;ENST00000640608;ENST00000638216;ENST00000638892;ENST00000638634;ENST00000225567;ENST00000640051;ENST00000576910;ENST00000638468;ENST00000640007;ENST00000570879;ENST00000640806;ENST00000638189;ENST00000623037;ENST00000415811;ENST00000640723;ENST00000640792;ENST00000575949;ENST00000572403…	golgi SNAP receptor complex member 2 [Source:HGNC Symbol;Acc:HGNC:4431]	protein_coding;nonsense_mediated_decay;processed_transcript;retained_intron	1.98605	2.2537	2.15372	3.24002	2.62614	3.48095	0.684005	-0.54792	0.000504912	0.00725419
ENSG00000100596	SPTLC2	ENST00000216484;ENST00000554365;ENST00000556264;ENST00000556607;ENST00000554901;ENST00000557566	serine palmitoyltransferase long chain base subunit 2 [Source:HGNC Symbol;Acc:HGNC:11278]	protein_coding;retained_intron;processed_transcript;nonsense_mediated_decay	10.1756	10.4138	9.56383	6.89993	6.74965	6.45105	1.50011	0.58507	0.000505634	0.00725419
ENSG00000164054	SHISA5	ENST00000494854;ENST00000497863;ENST00000426002;ENST00000466424;ENST00000296444;ENST00000442747;ENST00000465449;ENST00000441507;ENST00000496408;ENST00000490864;ENST00000443308;ENST00000444115;ENST00000417841;ENST00000619810;ENST00000612611;ENST00000417962;ENST00000460758;ENST00000415268;ENST00000424965;ENST00000486344	shisa family member 5 [Source:HGNC Symbol;Acc:HGNC:30376]	retained_intron;protein_coding;processed_transcript;nonsense_mediated_decay	26.0134	25.5374	25.4668	11.5041	12.9774	20.4762	1.71311	0.776618	0.000505881	0.00725419
ENSG00000171223	JUNB	ENST00000302754	JunB proto-oncogene, AP-1 transcription factor subunit [Source:HGNC Symbol;Acc:HGNC:6205]	protein_coding	60.7308	38.0415	59.4375	79.9444	78.0295	87.1477	0.645433	-0.63166	0.000506613	0.00725419
ENSG00000133985	TTC9	ENST00000256367	tetratricopeptide repeat domain 9 [Source:HGNC Symbol;Acc:HGNC:20267]	protein_coding	0.179258	0.28338	0.143073	0.038278	0.083048	0.027398	4.07272	2.02599	0.000506921	0.00725419
ENSG00000164611	PTTG1	ENST00000520452;ENST00000523659;ENST00000519287;ENST00000393964;ENST00000352433;ENST00000517480;ENST00000524244	PTTG1 regulator of sister chromatid separation, securin [Source:HGNC Symbol;Acc:HGNC:9690]	protein_coding;retained_intron;processed_transcript	25.1412	27.5799	24.1273	35.4956	37.0422	35.1611	0.713548	-0.486918	0.000507308	0.00725419
ENSG00000089195	TRMT6	ENST00000473131;ENST00000466974;ENST00000453074;ENST00000203001;ENST00000493972	tRNA methyltransferase 6 [Source:HGNC Symbol;Acc:HGNC:20900]	processed_transcript;protein_coding	6.38953	7.48825	7.92509	10.8362	10.7574	10.0562	0.688876	-0.537683	0.000507341	0.00725419
ENSG00000138378	STAT4	ENST00000358470;ENST00000413064;ENST00000392320;ENST00000409995;ENST00000470708;ENST00000647167;ENST00000463951;ENST00000432798;ENST00000495326;ENST00000450994;ENST00000495849	signal transducer and activator of transcription 4 [Source:HGNC Symbol;Acc:HGNC:11365]	protein_coding;processed_transcript;nonsense_mediated_decay;retained_intron	0.696081	0.377977	0.437794	0.147127	0.146486	0.2159	2.96725	1.56913	0.00051077	0.00727891
ENSG00000125753	VASP	ENST00000245932;ENST00000588482;ENST00000590459;ENST00000588463;ENST00000589627;ENST00000588273;ENST00000586619;ENST00000587444;ENST00000590603;ENST00000592139;ENST00000586014	vasodilator stimulated phosphoprotein [Source:HGNC Symbol;Acc:HGNC:12652]	protein_coding;nonsense_mediated_decay;retained_intron;processed_transcript	41.0508	36.0562	39.4511	54.1069	55.1589	54.2783	0.712702	-0.48863	0.000510779	0.00727891
ENSG00000108515	ENO3	ENST00000519834;ENST00000518175;ENST00000522425;ENST00000522301;ENST00000521659;ENST00000522954;ENST00000519266;ENST00000518972;ENST00000522798;ENST00000522249;ENST00000520221;ENST00000519300;ENST00000521811;ENST00000323997;ENST00000571235;ENST00000519602;ENST00000519584	enolase 3 [Source:HGNC Symbol;Acc:HGNC:3354]	retained_intron;protein_coding;nonsense_mediated_decay	3.70127	4.96833	3.85012	2.45793	2.14234	2.32079	1.80893	0.855137	0.00051097	0.00727891
ENSG00000183621	ZNF438	ENST00000452305;ENST00000538351;ENST00000609683;ENST00000331737;ENST00000442986;ENST00000361310;ENST00000436087;ENST00000413025;ENST00000375311	zinc finger protein 438 [Source:HGNC Symbol;Acc:HGNC:21029]	protein_coding;nonsense_mediated_decay	1.2845	1.5931	1.46559	0.797057	0.580164	0.625185	2.16898	1.11702	0.000511043	0.00727891
ENSG00000180035	ZNF48	ENST00000320159;ENST00000613509;ENST00000622647;ENST00000495929;ENST00000528032	zinc finger protein 48 [Source:HGNC Symbol;Acc:HGNC:13114]	protein_coding;processed_transcript	3.1697	3.59826	2.94286	1.54404	1.77708	1.84822	1.87854	0.909615	0.000516124	0.00734419
ENSG00000179913	B3GNT3	ENST00000318683;ENST00000595387;ENST00000599265;ENST00000600777	UDP-GlcNAc:betaGal beta-1,3-N-acetylglucosaminyltransferase 3 [Source:HGNC Symbol;Acc:HGNC:13528]	protein_coding	0.581168	0.596628	0.457229	0.073976	0.147477	0.238948	3.55131	1.82835	0.000516964	0.00734905
ENSG00000076716	GPC4	ENST00000370828	glypican 4 [Source:HGNC Symbol;Acc:HGNC:4452]	protein_coding	17.2568	18.1899	18.3674	12.1529	11.5335	12.284	1.49607	0.581177	0.000520557	0.00739301
ENSG00000112118	MCM3	ENST00000229854;ENST00000616552;ENST00000596288;ENST00000421471;ENST00000419835;ENST00000476448	minichromosome maintenance complex component 3 [Source:HGNC Symbol;Acc:HGNC:6945]	protein_coding;processed_transcript	21.7319	33.0943	26.1071	19.3978	15.0314	15.6086	1.61745	0.693717	0.000523583	0.00742883
ENSG00000174611	KY	ENST00000506319;ENST00000423778;ENST00000503669;ENST00000508956;ENST00000508041	kyphoscoliosis peptidase [Source:HGNC Symbol;Acc:HGNC:26576]	retained_intron;protein_coding;processed_transcript	0.58147	0.183056	0.697957	1.32808	0.994812	1.39827	0.393018	-1.34733	0.000528465	0.0074909
ENSG00000037749	MFAP3	ENST00000322602;ENST00000522782;ENST00000519325;ENST00000518497;ENST00000521527;ENST00000522440;ENST00000439768;ENST00000520327;ENST00000519928;ENST00000519612;ENST00000520899;ENST00000522177	microfibril associated protein 3 [Source:HGNC Symbol;Acc:HGNC:7034]	protein_coding;processed_transcript	1.63114	1.26807	1.217	2.82169	2.22126	2.01618	0.583104	-0.778174	0.00053106	0.00752046
ENSG00000135205	CCDC146	ENST00000285871;ENST00000461259;ENST00000474733;ENST00000461882;ENST00000478101;ENST00000415740;ENST00000464021;ENST00000415750;ENST00000488998	coiled-coil domain containing 146 [Source:HGNC Symbol;Acc:HGNC:29296]	protein_coding;retained_intron;processed_transcript	0.533879	0.662866	0.7191	0.290529	0.194861	0.250827	2.60228	1.37978	0.000535748	0.00757957
ENSG00000237914	SIRPG-AS1	ENST00000456177;ENST00000437384	SIRPG antisense RNA 1 [Source:HGNC Symbol;Acc:HGNC:51229]	lncRNA	0.382085	0.566318	0.656797	0.171345	0.136634	0.210254	3.09745	1.63108	0.000536426	0.0075819
ENSG00000196924	FLNA	ENST00000444578;ENST00000369850;ENST00000420627;ENST00000369856;ENST00000474072;ENST00000490936;ENST00000438732;ENST00000360319;ENST00000462590;ENST00000466325;ENST00000422373;ENST00000465144;ENST00000474358;ENST00000466319;ENST00000498411;ENST00000415241;ENST00000673639;ENST00000610817;ENST00000498491	filamin A [Source:HGNC Symbol;Acc:HGNC:3754]	protein_coding;nonsense_mediated_decay;retained_intron;processed_transcript	538.042	488.031	560.23	730.021	757.831	739.722	0.712121	-0.489805	0.000538135	0.00759877
ENSG00000101384	JAG1	ENST00000254958;ENST00000488480;ENST00000423891;ENST00000617965;ENST00000617357;ENST00000620743;ENST00000612857;ENST00000613518;ENST00000622545	jagged canonical Notch ligand 1 [Source:HGNC Symbol;Acc:HGNC:6188]	protein_coding;retained_intron;processed_transcript;nonsense_mediated_decay	72.9381	67.4492	79.538	102.923	103.309	102.605	0.712109	-0.48983	0.000544314	0.00767867
ENSG00000126803	HSPA2	ENST00000247207;ENST00000554883;ENST00000394709	heat shock protein family A (Hsp70) member 2 [Source:HGNC Symbol;Acc:HGNC:5235]	protein_coding;processed_transcript	1.54066	1.72581	1.74811	0.755717	0.937738	0.851633	1.9703	0.978415	0.000545662	0.00768257
ENSG00000137124	ALDH1B1	ENST00000377698;ENST00000635162	aldehyde dehydrogenase 1 family member B1 [Source:HGNC Symbol;Acc:HGNC:407]	protein_coding	27.6112	27.2381	28.009	18.5345	19.0451	17.8913	1.49373	0.578915	0.000545983	0.00768257
ENSG00000204839	MROH6	ENST00000398882;ENST00000532862;ENST00000533679;ENST00000524906;ENST00000533582;ENST00000533083;ENST00000529971;ENST00000533210;ENST00000534459;ENST00000532704;ENST00000533120	maestro heat like repeat family member 6 [Source:HGNC Symbol;Acc:HGNC:27814]	protein_coding;processed_transcript;retained_intron	0.29188	0.146733	0.110692	0.769267	0.477029	0.429254	0.327835	-1.60896	0.000546151	0.00768257
ENSG00000108175	ZMIZ1	ENST00000334512;ENST00000478357;ENST00000446377;ENST00000472035;ENST00000611351	zinc finger MIZ-type containing 1 [Source:HGNC Symbol;Acc:HGNC:16493]	protein_coding;processed_transcript	8.70981	7.75052	9.46378	12.8303	11.6616	12.0589	0.709262	-0.49561	0.000551641	0.00774618
ENSG00000205336	ADGRG1	ENST00000567397;ENST00000568979;ENST00000565338;ENST00000568909;ENST00000564907;ENST00000388813;ENST00000566271;ENST00000562558;ENST00000562631;ENST00000456916;ENST00000565505;ENST00000673126;ENST00000567835;ENST00000564729;ENST00000570044;ENST00000568618;ENST00000566123;ENST00000567553;ENST00000566187;ENST00000561969;ENST00000567154;ENST00000562467;ENST00000562682;ENST00000564103;ENST00000569372…	adhesion G protein-coupled receptor G1 [Source:HGNC Symbol;Acc:HGNC:4512]	protein_coding;nonsense_mediated_decay;retained_intron;processed_transcript	40.4212	39.1707	40.986	54.7061	55.3735	57.3199	0.7203	-0.473331	0.000551723	0.00774618
ENSG00000133243	BTBD2	ENST00000255608;ENST00000592895;ENST00000588395;ENST00000587225;ENST00000589200;ENST00000592082;ENST00000589685;ENST00000587825;ENST00000587742;ENST00000590646;ENST00000611545	BTB domain containing 2 [Source:HGNC Symbol;Acc:HGNC:15504]	protein_coding;retained_intron;nonsense_mediated_decay	11.5609	12.3306	12.0386	8.20519	7.37818	8.30427	1.50413	0.588931	0.000558821	0.00783837
ENSG00000180530	NRIP1	ENST00000318948;ENST00000400199;ENST00000637630;ENST00000638122;ENST00000637963;ENST00000411932;ENST00000400202	nuclear receptor interacting protein 1 [Source:HGNC Symbol;Acc:HGNC:8001]	protein_coding;processed_transcript	12.1918	10.444	11.386	8.04832	7.24057	7.15745	1.51569	0.599978	0.00056143	0.00786749
ENSG00000169884	WNT10B	ENST00000301061;ENST00000407467;ENST00000475740;ENST00000403957;ENST00000413630;ENST00000420388	Wnt family member 10B [Source:HGNC Symbol;Acc:HGNC:12775]	protein_coding;retained_intron	1.75078	1.01676	1.5511	0.417173	0.626929	0.622585	2.59115	1.3736	0.000562449	0.00787429
ENSG00000145675	PIK3R1	ENST00000521381;ENST00000320694;ENST00000518813;ENST00000520675;ENST00000517412;ENST00000522084;ENST00000523807;ENST00000521657;ENST00000336483;ENST00000521409;ENST00000517698;ENST00000520550;ENST00000518292;ENST00000523872;ENST00000517643;ENST00000519025	phosphoinositide-3-kinase regulatory subunit 1 [Source:HGNC Symbol;Acc:HGNC:8979]	protein_coding;retained_intron;nonsense_mediated_decay;processed_transcript	1.85705	1.64235	2.12935	0.786049	1.22895	1.03017	1.84842	0.886294	0.000563798	0.00788349
ENSG00000168214	RBPJ	ENST00000355476;ENST00000342320;ENST00000342295;ENST00000506903;ENST00000507574;ENST00000515573;ENST00000510778;ENST00000506956;ENST00000505727;ENST00000504423;ENST00000514807;ENST00000515023;ENST00000514380;ENST00000514656;ENST00000510725;ENST00000513182;ENST00000512671;ENST00000345843;ENST00000504907;ENST00000511546;ENST00000509158;ENST00000504938;ENST00000361572;ENST00000511451;ENST00000505958…	recombination signal binding protein for immunoglobulin kappa J region [Source:HGNC Symbol;Acc:HGNC:5724]	protein_coding;retained_intron;processed_transcript;nonsense_mediated_decay	1.0022	2.11221	2.16482	2.78905	3.43128	3.35498	0.551338	-0.858991	0.000564372	0.00788349
ENSG00000117724	CENPF	ENST00000366955;ENST00000467765;ENST00000469862;ENST00000464322;ENST00000614578;ENST00000495259	centromere protein F [Source:HGNC Symbol;Acc:HGNC:1857]	protein_coding;processed_transcript	15.2966	17.7395	13.8342	22.6787	22.0607	21.1745	0.711082	-0.491911	0.000564709	0.00788349
ENSG00000188488	SERPINA5	ENST00000329597;ENST00000554276;ENST00000556775;ENST00000556064;ENST00000554220;ENST00000553511;ENST00000557598;ENST00000556730;ENST00000553780;ENST00000555681;ENST00000554866;ENST00000554633	serpin family A member 5 [Source:HGNC Symbol;Acc:HGNC:8723]	protein_coding;retained_intron	0.481928	0.564128	0.549352	0.220645	0.214107	0.0987391	2.9905	1.58039	0.000565321	0.00788457
ENSG00000049618	ARID1B	ENST00000637810;ENST00000636940;ENST00000636227;ENST00000636930;ENST00000452544;ENST00000637015;ENST00000350026;ENST00000346085;ENST00000636205;ENST00000636909;ENST00000494260;ENST00000637904;ENST00000674190;ENST00000400790;ENST00000637532;ENST00000674298;ENST00000637741;ENST00000637003;ENST00000635849;ENST00000637722;ENST00000637887;ENST00000636426;ENST00000636254;ENST00000635957;ENST00000478761…	AT-rich interaction domain 1B [Source:HGNC Symbol;Acc:HGNC:18040]	protein_coding;retained_intron;processed_transcript;nonsense_mediated_decay	0.765133	0.866966	0.667708	1.07988	1.10276	1.10021	0.700552	-0.513436	0.00056734	0.00790526
ENSG00000029534	ANK1	ENST00000265709;ENST00000522231;ENST00000314214;ENST00000518715;ENST00000524227;ENST00000289734;ENST00000335651;ENST00000521407;ENST00000347528;ENST00000645531;ENST00000348036;ENST00000518061;ENST00000522543;ENST00000520299	ankyrin 1 [Source:HGNC Symbol;Acc:HGNC:492]	protein_coding;processed_transcript;retained_intron;nonsense_mediated_decay	0.156651	0.254843	0.147295	0.0808092	0.0598252	0.0437107	3.03121	1.59989	0.000569603	0.0079293
ENSG00000109756	RAPGEF2	ENST00000505026;ENST00000264431;ENST00000644474;ENST00000644902;ENST00000510253;ENST00000502485;ENST00000514565;ENST00000511336;ENST00000510510;ENST00000505478;ENST00000513816;ENST00000503328;ENST00000504604;ENST00000512056;ENST00000509891	Rap guanine nucleotide exchange factor 2 [Source:HGNC Symbol;Acc:HGNC:16854]	protein_coding;retained_intron;processed_transcript	1.337	1.1953	1.18324	1.91446	1.96213	1.84181	0.649753	-0.622038	0.000574847	0.00798833
ENSG00000211584	SLC48A1	ENST00000551301;ENST00000442218;ENST00000548498;ENST00000547002;ENST00000442892;ENST00000552003;ENST00000461620;ENST00000549243;ENST00000476104	solute carrier family 48 member 1 [Source:HGNC Symbol;Acc:HGNC:26035]	nonsense_mediated_decay;protein_coding;retained_intron;processed_transcript	14.5173	5.16188	5.8578	3.89548	3.84631	3.74518	2.22313	1.15259	0.000574926	0.00798833
ENSG00000166603	MC4R	ENST00000299766	melanocortin 4 receptor [Source:HGNC Symbol;Acc:HGNC:6932]	protein_coding	13.0639	10.5318	14.4447	7.97833	6.95204	6.81999	1.74895	0.806493	0.00057591	0.00799447
ENSG00000197903	H2BC12	ENST00000356950	H2B clustered histone 12 [Source:HGNC Symbol;Acc:HGNC:13954]	protein_coding	13.5788	10.5004	12.4376	22.6759	19.495	22.7398	0.562569	-0.829897	0.000576933	0.00800116
ENSG00000256340	ABCC6P1	ENST00000565566;ENST00000546162;ENST00000565118;ENST00000565647	ATP binding cassette subfamily C member 6 pseudogene 1 [Source:HGNC Symbol;Acc:HGNC:33352]	transcribed_unprocessed_pseudogene;processed_transcript	0.344143	0.303802	0.266357	0.0577333	0.139373	0.0449321	3.7775	1.91743	0.000580426	0.00803116
ENSG00000164050	PLXNB1	ENST00000464294;ENST00000296440;ENST00000478171;ENST00000483676;ENST00000485535;ENST00000461261;ENST00000449094;ENST00000358536;ENST00000497627;ENST00000473683;ENST00000462738;ENST00000473996;ENST00000466353;ENST00000484485;ENST00000470525;ENST00000467913;ENST00000465117;ENST00000456774;ENST00000483753	plexin B1 [Source:HGNC Symbol;Acc:HGNC:9103]	retained_intron;protein_coding;nonsense_mediated_decay;processed_transcript	5.65993	6.75877	6.13648	4.26403	4.10112	4.00737	1.49971	0.584682	0.00058055	0.00803116
ENSG00000066279	ASPM	ENST00000367409;ENST00000367408;ENST00000294732	assembly factor for spindle microtubules [Source:HGNC Symbol;Acc:HGNC:19048]	protein_coding	6.48584	8.01897	5.38516	9.88664	9.52852	9.54681	0.686762	-0.542118	0.00058073	0.00803116
ENSG00000277147	LINC00869	ENST00000651957;ENST00000643247;ENST00000429388;ENST00000652343;ENST00000430442;ENST00000622695;ENST00000620190;ENST00000435115;ENST00000610297;ENST00000621156;ENST00000622079;ENST00000610578;ENST00000439719	long intergenic non-protein coding RNA 869 [Source:HGNC Symbol;Acc:HGNC:29050]	processed_transcript;transcribed_unprocessed_pseudogene	0.221449	0.311023	0.0928057	0.0216044	0.0881934	0.03357	4.36135	2.12478	0.000585633	0.00809139
ENSG00000146247	PHIP	ENST00000479165;ENST00000275034	pleckstrin homology domain interacting protein [Source:HGNC Symbol;Acc:HGNC:15673]	processed_transcript;protein_coding	2.00973	1.97973	1.96759	2.84094	2.82375	2.76433	0.706732	-0.500765	0.000588169	0.00811712
ENSG00000150961	SEC24D	ENST00000419654;ENST00000280551;ENST00000514561;ENST00000509818;ENST00000505134;ENST00000511033;ENST00000502526;ENST00000502830;ENST00000514418;ENST00000506622;ENST00000505280;ENST00000511481;ENST00000503683;ENST00000511715	SEC24 homolog D, COPII coat complex component [Source:HGNC Symbol;Acc:HGNC:10706]	protein_coding;nonsense_mediated_decay;processed_transcript;retained_intron	8.25026	8.46006	7.96659	11.4298	11.2557	11.3684	0.724643	-0.464657	0.000588596	0.00811712
ENSG00000103145	HCFC1R1	ENST00000574151;ENST00000574980;ENST00000248089;ENST00000575214;ENST00000354679;ENST00000573842;ENST00000573095;ENST00000576921;ENST00000572355	host cell factor C1 regulator 1 [Source:HGNC Symbol;Acc:HGNC:21198]	protein_coding;retained_intron	18.9206	28.6653	14.6752	11.005	12.7873	8.39471	1.93435	0.951852	0.000590475	0.00812803
ENSG00000236393	AC091806	ENST00000452690;ENST00000447570;ENST00000653973	novel transcript	lncRNA	0.284349	0.363055	0.301224	0.065268	0.141646	0.0556191	3.61336	1.85334	0.000590489	0.00812803
ENSG00000114019	AMOTL2	ENST00000249883;ENST00000506326;ENST00000422605;ENST00000513145;ENST00000511759;ENST00000502491;ENST00000510560;ENST00000506107;ENST00000514516;ENST00000515172;ENST00000512955;ENST00000505596;ENST00000504234	angiomotin like 2 [Source:HGNC Symbol;Acc:HGNC:17812]	protein_coding;retained_intron;processed_transcript	23.415	13.7263	16.2134	27.8025	27.0248	28.3808	0.641219	-0.64111	0.00059462	0.00817727
ENSG00000214691	LINC01913	ENST00000657200;ENST00000652836;ENST00000649168;ENST00000653210;ENST00000656010;ENST00000653176;ENST00000657390;ENST00000664801;ENST00000653206;ENST00000398796;ENST00000661325;ENST00000653561;ENST00000442214;ENST00000418836	long intergenic non-protein coding RNA 1913 [Source:HGNC Symbol;Acc:HGNC:52732]	lncRNA	0.148109	0.192346	0.17909	0.0466556	0.0701329	0.0362347	3.3952	1.7635	0.000597015	0.00820256
ENSG00000104055	TGM5	ENST00000220420;ENST00000563838;ENST00000635871;ENST00000349114;ENST00000396996;ENST00000611276;ENST00000622115;ENST00000610827	transglutaminase 5 [Source:HGNC Symbol;Acc:HGNC:11781]	protein_coding;retained_intron	0.32199	0.954797	0.41873	0.17398	0.150882	0.180864	3.35264	1.7453	0.00059797	0.00820805
ENSG00000104824	HNRNPL	ENST00000388749;ENST00000221419;ENST00000597731;ENST00000601047;ENST00000595164;ENST00000600741;ENST00000601449;ENST00000647557;ENST00000595443;ENST00000600873;ENST00000600233;ENST00000595804;ENST00000601813;ENST00000601664;ENST00000598985	heterogeneous nuclear ribonucleoprotein L [Source:HGNC Symbol;Acc:HGNC:5045]	nonsense_mediated_decay;protein_coding;retained_intron	23.1628	29.2927	23.7344	35.247	34.5142	37.0256	0.713476	-0.487062	0.000604635	0.00829181
ENSG00000287335	AL139351	ENST00000653312	novel transcript	lncRNA	3.28456	3.10937	4.01939	1.85787	1.84754	1.62131	1.95492	0.96711	0.000605368	0.00829416
ENSG00000182378	PLCXD1	ENST00000381657;ENST00000448477;ENST00000430923;ENST00000399012;ENST00000381663;ENST00000429181;ENST00000447472;ENST00000445062;ENST00000415337;ENST00000443019;ENST00000484611	phosphatidylinositol specific phospholipase C X domain containing 1 [Source:HGNC Symbol;Acc:HGNC:23148]	protein_coding;processed_transcript	6.12662	7.66807	7.06793	4.71552	4.16344	4.53108	1.55575	0.637607	0.00060923	0.00833933
ENSG00000123485	HJURP	ENST00000411486;ENST00000454020;ENST00000432087;ENST00000453122;ENST00000414924;ENST00000373395;ENST00000434039;ENST00000433484;ENST00000441687	Holliday junction recognition protein [Source:HGNC Symbol;Acc:HGNC:25444]	protein_coding;nonsense_mediated_decay;retained_intron;processed_transcript	7.76296	10.1833	8.77444	13.2686	12.1909	12.5056	0.703822	-0.506717	0.000615759	0.0084209
ENSG00000198417	MT1F	ENST00000334350;ENST00000568475;ENST00000567672;ENST00000564295	metallothionein 1F [Source:HGNC Symbol;Acc:HGNC:7398]	protein_coding;processed_transcript;retained_intron	1.17395	1.19404	1.02139	0.594765	0.239949	0.237585	3.16084	1.66031	0.000624725	0.0085356
ENSG00000141503	MINK1	ENST00000355280;ENST00000574871;ENST00000574453;ENST00000453408;ENST00000572330;ENST00000576037;ENST00000571207;ENST00000572629;ENST00000664602;ENST00000575511;ENST00000572304;ENST00000577021;ENST00000347992;ENST00000571526	misshapen like kinase 1 [Source:HGNC Symbol;Acc:HGNC:17565]	protein_coding;retained_intron;nonsense_mediated_decay	8.66943	10.241	10.0341	6.17327	6.44719	6.58515	1.50709	0.591764	0.000625445	0.00853753
ENSG00000260290	AC092115	ENST00000566277	non-POU domain containing, octamer-binding (NONO) pseudogene	processed_pseudogene	1.35208	1.55051	1.53227	3.41797	2.97724	2.77607	0.483559	-1.04824	0.000626417	0.0085429
ENSG00000174137	FAM53A	ENST00000461064;ENST00000472884;ENST00000467215;ENST00000308132;ENST00000489363;ENST00000463238;ENST00000489029	family with sequence similarity 53 member A [Source:HGNC Symbol;Acc:HGNC:31860]	protein_coding;retained_intron	0.466105	0.543923	0.416139	0.182689	0.161556	0.192184	2.65863	1.41069	0.000628691	0.00856599
ENSG00000145907	G3BP1	ENST00000394123;ENST00000520177;ENST00000517947;ENST00000522666;ENST00000356245;ENST00000520006;ENST00000627077;ENST00000522761;ENST00000519832;ENST00000523519;ENST00000507878;ENST00000522367;ENST00000518726;ENST00000520578	G3BP stress granule assembly factor 1 [Source:HGNC Symbol;Acc:HGNC:30292]	protein_coding;nonsense_mediated_decay;retained_intron	11.7768	10.1634	13.8093	18.3878	16.9794	15.8579	0.697888	-0.518932	0.000629839	0.00857225
ENSG00000145241	CENPC	ENST00000273853;ENST00000510189;ENST00000506882;ENST00000513216;ENST00000506410;ENST00000507196;ENST00000515140	centromere protein C [Source:HGNC Symbol;Acc:HGNC:1854]	protein_coding;retained_intron;nonsense_mediated_decay	0.812459	0.771401	0.765306	1.35321	1.37252	1.27256	0.587542	-0.767236	0.000630312	0.00857225
ENSG00000236924	AL162411	ENST00000413145	novel transcript	lncRNA	1.44673	1.87901	1.69258	0.377809	0.251537	0.743463	3.65551	1.87007	0.000633417	0.00860653
ENSG00000164647	STEAP1	ENST00000297205;ENST00000475789;ENST00000412573	STEAP family member 1 [Source:HGNC Symbol;Acc:HGNC:11378]	protein_coding;retained_intron;nonsense_mediated_decay	4.35868	3.12543	3.99984	1.77552	1.71821	1.80007	2.16932	1.11724	0.000634176	0.00860893
ENSG00000105993	DNAJB6	ENST00000262177;ENST00000429029;ENST00000443280;ENST00000487480;ENST00000459889;ENST00000634080;ENST00000417758;ENST00000486247;ENST00000437030;ENST00000486083;ENST00000453383;ENST00000488001;ENST00000439402;ENST00000468928;ENST00000412557;ENST00000465908;ENST00000441561;ENST00000441291	DnaJ heat shock protein family (Hsp40) member B6 [Source:HGNC Symbol;Acc:HGNC:14888]	protein_coding;retained_intron;nonsense_mediated_decay;processed_transcript	10.0169	8.19372	12.3356	6.04618	6.64978	6.52061	1.58957	0.66864	0.000638555	0.0086604
ENSG00000167703	SLC43A2	ENST00000301335;ENST00000576769;ENST00000572135;ENST00000572801;ENST00000571376;ENST00000574274;ENST00000576721;ENST00000571650;ENST00000576537;ENST00000574743;ENST00000575944;ENST00000412517	solute carrier family 43 member 2 [Source:HGNC Symbol;Acc:HGNC:23087]	protein_coding;retained_intron;nonsense_mediated_decay;processed_transcript	1.61579	0.885825	1.00838	1.83071	1.84761	3.00593	0.525115	-0.929295	0.000639687	0.00866779
ENSG00000106546	AHR	ENST00000242057;ENST00000645559;ENST00000463496;ENST00000492120;ENST00000475440;ENST00000481944;ENST00000642825	aryl hydrocarbon receptor [Source:HGNC Symbol;Acc:HGNC:348]	protein_coding;processed_transcript;nonsense_mediated_decay	3.49698	2.69471	3.61651	4.83535	5.12788	4.72428	0.667792	-0.582529	0.000644761	0.00872853
ENSG00000167657	DAPK3	ENST00000595279;ENST00000301264;ENST00000545797;ENST00000596311;ENST00000594894;ENST00000593844;ENST00000601824	death associated protein kinase 3 [Source:HGNC Symbol;Acc:HGNC:2676]	retained_intron;protein_coding	14.6291	15.6428	14.8131	22.6903	19.2938	20.81	0.717981	-0.477983	0.000649366	0.00878281
ENSG00000168765	GSTM4	ENST00000369836;ENST00000461767;ENST00000478397;ENST00000464733;ENST00000479578;ENST00000495742;ENST00000493395;ENST00000485640;ENST00000326729;ENST00000336075;ENST00000493171;ENST00000638994;ENST00000369833	glutathione S-transferase mu 4 [Source:HGNC Symbol;Acc:HGNC:4636]	protein_coding;processed_transcript	0.937987	0.858623	1.17298	0.426307	0.508055	0.415297	2.20025	1.13767	0.000656657	0.00887329
ENSG00000123104	ITPR2	ENST00000381340;ENST00000540791;ENST00000543958;ENST00000545902;ENST00000536627;ENST00000538984;ENST00000545235;ENST00000540429;ENST00000451599;ENST00000242737	inositol 1,4,5-trisphosphate receptor type 2 [Source:HGNC Symbol;Acc:HGNC:6181]	protein_coding;processed_transcript;retained_intron;nonsense_mediated_decay	3.93771	4.49446	4.87729	3.11581	2.85771	2.89897	1.50008	0.58504	0.000660851	0.00892179
ENSG00000267534	S1PR2	ENST00000646641	sphingosine-1-phosphate receptor 2 [Source:HGNC Symbol;Acc:HGNC:3169]	protein_coding	1.07335	1.63294	1.41833	0.583163	0.637051	0.628568	2.23099	1.15769	0.000666204	0.00898584
ENSG00000262185	LINC02861	ENST00000576810;ENST00000571302;ENST00000657721;ENST00000649221	long intergenic non-protein coding RNA 2861 [Source:HGNC Symbol;Acc:HGNC:54406]	lncRNA	2.72328	1.80962	1.85314	1.14656	0.804459	0.818259	2.30603	1.20541	0.000668502	0.00900859
ENSG00000196754	S100A2	ENST00000368707;ENST00000368708;ENST00000368710;ENST00000497140;ENST00000368709;ENST00000487430	S100 calcium binding protein A2 [Source:HGNC Symbol;Acc:HGNC:10492]	protein_coding	7.24579	6.05033	6.67091	11.2282	11.1245	10.3446	0.610662	-0.711554	0.000671093	0.00903527
ENSG00000129038	LOXL1	ENST00000261921;ENST00000562548;ENST00000566530;ENST00000566011;ENST00000567675	lysyl oxidase like 1 [Source:HGNC Symbol;Acc:HGNC:6665]	protein_coding;retained_intron;nonsense_mediated_decay;processed_transcript	7.97866	7.31684	8.47723	4.30809	5.36801	4.62593	1.66219	0.733088	0.000673838	0.00906342
ENSG00000180611	MB21D2	ENST00000392452	Mab-21 domain containing 2 [Source:HGNC Symbol;Acc:HGNC:30438]	protein_coding	4.40338	3.19869	3.70187	5.56682	6.67923	6.4763	0.603767	-0.727936	0.000674413	0.00906342
ENSG00000166035	LIPC	ENST00000560664;ENST00000356113;ENST00000560257;ENST00000559845;ENST00000414170;ENST00000299022;ENST00000433326	lipase C, hepatic type [Source:HGNC Symbol;Acc:HGNC:6619]	retained_intron;protein_coding	0.975136	0.974161	0.70841	0.412139	0.315407	0.421756	2.31245	1.20942	0.000675353	0.0090678
ENSG00000054392	HHAT	ENST00000413764;ENST00000261458;ENST00000545154;ENST00000367010;ENST00000426968;ENST00000537898;ENST00000541565;ENST00000545781;ENST00000367009	hedgehog acyltransferase [Source:HGNC Symbol;Acc:HGNC:18270]	protein_coding	3.03128	2.27537	2.67998	1.4641	1.58677	1.41948	1.78658	0.837198	0.000676804	0.00907901
ENSG00000108312	UBTF	ENST00000302904;ENST00000436088;ENST00000343638;ENST00000393606;ENST00000526094;ENST00000529383;ENST00000530828;ENST00000529042;ENST00000533177;ENST00000529373;ENST00000537550;ENST00000529947;ENST00000531368;ENST00000527034	upstream binding transcription factor [Source:HGNC Symbol;Acc:HGNC:12511]	protein_coding;retained_intron;processed_transcript;nonsense_mediated_decay	14.799	14.4233	15.2206	20.7961	19.7905	20.6513	0.725741	-0.462473	0.000684391	0.00917246
ENSG00000112379	ARFGEF3	ENST00000251691	ARFGEF family member 3 [Source:HGNC Symbol;Acc:HGNC:21213]	protein_coding	1.54822	1.72429	1.80819	1.11481	0.907037	1.0499	1.65401	0.72597	0.000689173	0.00922817
ENSG00000257718	CPNE8-AS1	ENST00000551152	CPNE8 antisense RNA 1 [Source:HGNC Symbol;Acc:HGNC:53937]	lncRNA	2.14057	2.35745	3.00307	0.807123	0.603365	1.02659	3.0779	1.62195	0.000691335	0.00924872
ENSG00000177706	FAM20C	ENST00000313766;ENST00000471328;ENST00000512382;ENST00000477004;ENST00000515795	FAM20C golgi associated secretory pathway kinase [Source:HGNC Symbol;Acc:HGNC:22140]	protein_coding;processed_transcript;retained_intron	2.21412	4.23436	2.66703	1.59669	1.46585	1.54405	1.9788	0.984629	0.000699841	0.00935225
ENSG00000135220	UGT2A3	ENST00000503012;ENST00000251566	UDP glucuronosyltransferase family 2 member A3 [Source:HGNC Symbol;Acc:HGNC:28528]	nonsense_mediated_decay;protein_coding	11.0991	13.2523	11.2119	16.7381	16.6813	16.2891	0.715437	-0.483104	0.000700341	0.00935225
ENSG00000162623	TYW3	ENST00000457880;ENST00000370867;ENST00000467646;ENST00000485401;ENST00000486467;ENST00000483990;ENST00000449696;ENST00000479111	tRNA-yW synthesizing protein 3 homolog [Source:HGNC Symbol;Acc:HGNC:24757]	protein_coding;processed_transcript	4.04975	3.68827	3.58097	6.22039	5.80123	5.27449	0.654424	-0.611702	0.000705098	0.00940099
ENSG00000213949	ITGA1	ENST00000506275;ENST00000282588;ENST00000504669;ENST00000513737;ENST00000504086;ENST00000514262;ENST00000650673;ENST00000509049	integrin subunit alpha 1 [Source:HGNC Symbol;Acc:HGNC:6134]	retained_intron;protein_coding;processed_transcript;nonsense_mediated_decay	1.97415	2.47617	2.12352	1.41991	1.41194	1.37886	1.56122	0.64267	0.000706079	0.00940099
ENSG00000000419	DPM1	ENST00000371584;ENST00000371588;ENST00000371582;ENST00000494752;ENST00000413082;ENST00000466152	dolichyl-phosphate mannosyltransferase subunit 1, catalytic [Source:HGNC Symbol;Acc:HGNC:3005]	protein_coding;processed_transcript	36.4814	33.4222	35.066	48.9065	52.0304	44.9954	0.719303	-0.475328	0.000706302	0.00940099
ENSG00000213694	S1PR3	ENST00000358157;ENST00000375846;ENST00000375851;ENST00000375850;ENST00000334490;ENST00000648341	sphingosine-1-phosphate receptor 3 [Source:HGNC Symbol;Acc:HGNC:3167]	protein_coding;processed_transcript	4.89787	4.26045	5.00694	3.13362	3.09446	3.27773	1.49017	0.575476	0.000706539	0.00940099
ENSG00000184371	CSF1	ENST00000369802;ENST00000329608;ENST00000488198;ENST00000420111;ENST00000357302;ENST00000527192;ENST00000526001;ENST00000525659;ENST00000369801	colony stimulating factor 1 [Source:HGNC Symbol;Acc:HGNC:2432]	protein_coding;processed_transcript	73.2147	101.464	80.2449	56.7417	52.7512	56.2695	1.53789	0.620951	0.000710763	0.00944429
ENSG00000113552	GNPDA1	ENST00000503794;ENST00000508177;ENST00000507107;ENST00000311337;ENST00000503229;ENST00000510194;ENST00000515747;ENST00000504139;ENST00000500692;ENST00000507559;ENST00000504424;ENST00000505689;ENST00000513454	glucosamine-6-phosphate deaminase 1 [Source:HGNC Symbol;Acc:HGNC:4417]	protein_coding;retained_intron	13.2344	12.2765	12.6902	7.52811	8.509	9.05887	1.5222	0.606157	0.000711074	0.00944429
ENSG00000279296	PRAL	ENST00000624952	p53 regulation associated lncRNA [Source:HGNC Symbol;Acc:HGNC:52646]	TEC	0.038688	3.49992	0.580983	0.051324	0.204193	0.012211	15.3872	3.94366	0.00071217	0.00945035
ENSG00000002587	HS3ST1	ENST00000002596;ENST00000510712;ENST00000514690	heparan sulfate-glucosamine 3-sulfotransferase 1 [Source:HGNC Symbol;Acc:HGNC:5194]	protein_coding	5.28693	5.59434	4.39349	3.05928	3.25895	3.29702	1.5886	0.667755	0.000720993	0.00955882
ENSG00000108559	NUP88	ENST00000573584;ENST00000574867;ENST00000576862;ENST00000575976;ENST00000572019;ENST00000574855;ENST00000576708;ENST00000572809;ENST00000573169;ENST00000574087;ENST00000570937;ENST00000225696;ENST00000572290	nucleoporin 88 [Source:HGNC Symbol;Acc:HGNC:8067]	protein_coding;retained_intron;processed_transcript;nonsense_mediated_decay	5.39787	5.89661	5.44738	7.42277	7.86854	7.95942	0.720058	-0.473816	0.00072882	0.00965392
ENSG00000184164	CRELD2	ENST00000450207;ENST00000404488;ENST00000482956;ENST00000483652;ENST00000328268;ENST00000487969;ENST00000444954;ENST00000498354;ENST00000462253;ENST00000407217;ENST00000403427	cysteine rich with EGF like domains 2 [Source:HGNC Symbol;Acc:HGNC:28150]	protein_coding;retained_intron;processed_transcript	9.86965	10.5171	9.68995	14.0521	13.8123	13.5497	0.726242	-0.461478	0.000737965	0.00976629
ENSG00000177728	TMEM94	ENST00000314256;ENST00000579898;ENST00000585105;ENST00000579241;ENST00000581085;ENST00000584694;ENST00000582843;ENST00000577245;ENST00000578624;ENST00000582186;ENST00000580849;ENST00000584383;ENST00000581519;ENST00000581867;ENST00000579208;ENST00000577194;ENST00000581252;ENST00000581834;ENST00000375248;ENST00000583071;ENST00000581453;ENST00000578853;ENST00000583296;ENST00000577247;ENST00000580416…	transmembrane protein 94 [Source:HGNC Symbol;Acc:HGNC:28983]	protein_coding;retained_intron;nonsense_mediated_decay;processed_transcript	4.39782	6.09102	4.86871	3.37627	3.12513	3.3241	1.56303	0.644347	0.000741532	0.00979527
ENSG00000119408	NEK6	ENST00000545174;ENST00000540326;ENST00000373603;ENST00000394199;ENST00000425237;ENST00000320246;ENST00000423785;ENST00000447379;ENST00000444973;ENST00000546191;ENST00000539416;ENST00000373600;ENST00000373596;ENST00000454453;ENST00000422297	NIMA related kinase 6 [Source:HGNC Symbol;Acc:HGNC:7749]	protein_coding	28.2394	31.0584	30.0371	21.7041	18.7808	19.6375	1.48588	0.571322	0.000741804	0.00979527
ENSG00000273784	AL137058	ENST00000398039;ENST00000342657;ENST00000614537	novel transcript	lncRNA	0.391224	0.254702	0.769367	1.65414	1.77064	1.14444	0.309745	-1.69085	0.000742146	0.00979527
ENSG00000267121	AC008105	ENST00000591365;ENST00000590522;ENST00000590495;ENST00000586376;ENST00000670229;ENST00000585471	novel transcript, antisense to FMNL1	lncRNA	0.690521	0.919589	0.612735	0.318701	0.060239	0.248273	3.54401	1.82538	0.000744159	0.00981305
ENSG00000215788	TNFRSF25	ENST00000473343;ENST00000377782;ENST00000510563;ENST00000480393;ENST00000453341;ENST00000513135;ENST00000351959;ENST00000647810;ENST00000356876;ENST00000351748;ENST00000414040;ENST00000502730;ENST00000469691;ENST00000348333;ENST00000502588;ENST00000515145;ENST00000461703;ENST00000453260;ENST00000481401;ENST00000475730;ENST00000485036	TNF receptor superfamily member 25 [Source:HGNC Symbol;Acc:HGNC:11910]	retained_intron;protein_coding;nonsense_mediated_decay;processed_transcript	0.530171	0.734222	0.717523	0.255584	0.160878	0.311682	2.72188	1.4446	0.000749745	0.00987789
ENSG00000158125	XDH	ENST00000379416;ENST00000476043;ENST00000491727	xanthine dehydrogenase [Source:HGNC Symbol;Acc:HGNC:12805]	protein_coding;processed_transcript	0.437697	0.509134	0.332922	0.100772	0.129279	0.215243	2.87395	1.52303	0.0007558	0.00994098
ENSG00000229656	ITGB1-DT	ENST00000414157;ENST00000659846;ENST00000450890;ENST00000666298	ITGB1 divergent transcript [Source:HGNC Symbol;Acc:HGNC:53718]	lncRNA	3.39581	3.36052	3.48462	2.2081	1.7354	1.62675	1.83851	0.878534	0.000755881	0.00994098
ENSG00000260032	NORAD	ENST00000565493	non-coding RNA activated by DNA damage [Source:HGNC Symbol;Acc:HGNC:44311]	lncRNA	40.2436	35.8666	41.3234	57.9598	52.1205	52.9482	0.720326	-0.473279	0.000762268	0.0100102
[truncated: 59,489 more rows]
